# Supplementary material for: Tumor-educated platelet blood tests for Non-Small Cell Lung Cancer detection and management
Source: Sci Rep. 2023 Jun 8;13:9359. doi: 10.1038/s41598-023-35818-w (PMC10250384; doi:10.1038/s41598-023-35818-w)
Supplement: Supplementary file 2 — Supplementary Information 2. [file 41598_2023_35818_MOESM2_ESM.xlsx]

## Sheet: Sheet1
Supplementary Table S1. NSCLC patients and asymptomatic individuals (Controls) characteristics
Sample ID	Sample Name	Isolation Location	Patient Group	Gender	Age	Smoking	Cancer Stage	Pathological Stage	Morphological Diagnosis	Training Series	Evaluation Series	Validation Series
AMC-HD-001-TR1139	AMC-HD-001	AMC	Control	M	23	0	0	0	0	0	0	1
AMC-HD-002-TR1140	AMC-HD-002	AMC	Control	F	20	1	0	0	0	0	0	1
AMC-HD-003-TR1141	AMC-HD-003	AMC	Control	F	21	0	0	0	0	0	0	1
AMC-HD-004-TR1142	AMC-HD-004	AMC	Control	F	21	0	0	0	0	0	0	1
AMC-HD-005-TR1143	AMC-HD-005	AMC	Control	F	21	0	0	0	0	0	0	1
AMC-HD-006-TR1144	AMC-HD-006	AMC	Control	F	22	0	0	0	0	0	0	1
AMC-HD-007-TR1145	AMC-HD-007	AMC	Control	F	30	1	0	0	0	0	0	1
AMC-HD-008-TR1146	AMC-HD-008	AMC	Control	M	24	0	0	0	0	0	0	1
AMC-HD-010-TR1147	AMC-HD-010	AMC	Control	F	42	0	0	0	0	0	0	1
B7-19N	UMEA-Pca-B7-19N	UMEA	Control	M	37	0	0	0	0	0	0	1
C3-12N	UMEA-Pca-C3-12N	UMEA	Control	M	42	0	0	0	0	0	0	1
E1-5N	UMEA-Pca-E1-5N	UMEA	Control	M	38	0	0	0	0	0	0	1
E12-24N	UMEA-Pca-E12-24N	UMEA	Control	M	36	0	0	0	0	0	0	1
G2-101N	UMEA-Pca-G2-101N	UMEA	Control	M	34	0	0	0	0	0	0	1
G3-102N	UMEA-Pca-G3-102N	UMEA	Control	M	32	0	0	0	0	0	0	1
G4-103N	UMEA-Pca-G4-103N	UMEA	Control	M	30	0	0	0	0	0	0	1
G5-104N	UMEA-Pca-G5-104N	UMEA	Control	M	28	0	0	0	0	0	0	1
G6-105N	UMEA-Pca-G6-105N	UMEA	Control	M	27	0	0	0	0	0	0	1
G7-106N	UMEA-Pca-G7-106N	UMEA	Control	M	26	0	0	0	0	0	0	1
NKI-107-005304-HD-TR3344	NKI-107-005304-HD-TR3344	NKI	Control	F	59	0	0	0	0	0	0	1
NKI-107-005309-HD-TR3345	NKI-107-005309-HD-TR3345	NKI	Control	F	64	0	0	0	0	0	0	1
NKI-107-005371-HD-TR3451	NKI-107-005371-HD-TR3451	NKI	Control	F	52	0	0	0	0	0	0	1
NKI-107-005379-HD-TR3455	NKI-107-005379-HD-TR3455	NKI	Control	F	54	0	0	0	0	0	0	1
NKI-107-005384-HD-TR3457	NKI-107-005384-HD-TR3457	NKI	Control	F	72	0	0	0	0	1	0	0
NKI-107-005385-HD-TR3458	NKI-107-005385-HD-TR3458	NKI	Control	F	39	0	0	0	0	0	0	1
NKI-107-005386-HD-TR3497	NKI-107-005386-HD-TR3497	NKI	Control	F	65	0	0	0	0	0	0	1
NKI-107-005400-HD-TR3424	NKI-107-005400-HD-TR3424	NKI	Control	F	42	0	0	0	0	0	0	1
NKI-107-005402-HD-TR3425	NKI-107-005402-HD-TR3425	NKI	Control	F	25	0	0	0	0	0	0	1
NKI-107-005404-HD-TR3427	NKI-107-005404-HD-TR3427	NKI	Control	F	66	0	0	0	0	1	0	0
NKI-107-005414-HD-TR3433	NKI-107-005414-HD-TR3433	NKI	Control	F	50	0	0	0	0	0	0	1
NKI-107-005417-HD-TR3293	NKI-107-005417-HD-TR3293	NKI	Control	F	56	0	0	0	0	0	0	1
NKI-107-005433-HD-TR3301	NKI-107-005433-HD-TR3301	NKI	Control	F	52	0	0	0	0	0	0	1
NKI-107-005440-HD-TR3289	NKI-107-005440-HD-TR3289	NKI	Control	F	21	0	0	0	0	0	0	1
NKI-107-005448-HD-TR3290	NKI-107-005448-HD-TR3290	NKI	Control	F	42	0	0	0	0	0	0	1
NKI-107-005456-HD-TR3479	NKI-107-005456-HD-TR3479	NKI	Control	F	64	0	0	0	0	0	0	1
NKI-107-005462-HD-TR3283	NKI-107-005462-HD-TR3283	NKI	Control	F	24	0	0	0	0	0	0	1
NKI-107-005484-HD-TR3285	NKI-107-005484-HD-TR3285	NKI	Control	F	70	0	0	0	0	0	0	1
NKI-107-005495-HD-TR3286	NKI-107-005495-HD-TR3286	NKI	Control	F	61	0	0	0	0	0	0	1
NKI-107-005497-HD-TR3287	NKI-107-005497-HD-TR3287	NKI	Control	F	68	0	0	0	0	0	1	0
NKI-107-005500-HD-TR3288	NKI-107-005500-HD-TR3288	NKI	Control	F	74	0	0	0	0	0	1	0
RAD-HIV-HV014-1-TR1961	HV014-1	RAD	Control	M	71	0	0	0	0	0	1	0
RAD-HIV-HV155-1-TR1962	HV155-1	RAD	Control	M	68	0	0	0	0	0	1	0
RAD-HIV-HV325-1-TR1963	HV325-1	RAD	Control	M	56	0	0	0	0	0	0	1
RAD-HIV-HV391-1-TR1964	HV391-1	RAD	Control	M	40	0	0	0	0	0	0	1
RAD-HIV-HV498-1-TR1965	HV498-1	RAD	Control	M	40	0	0	0	0	0	0	1
TR3296-HD-NKI	107-005423	NKI	Control	F	76	0	0	0	0	1	0	0
TR3299-HD-NKI	107-005431	NKI	Control	F	46	0	0	0	0	0	0	1
TR3430-HD-NKI	107-005409	NKI	Control	F	42	0	0	0	0	0	0	1
TR3431-HD-NKI	107-005410	NKI	Control	F	67	0	0	0	0	0	0	1
TR3477-HD-NKI	107-005453	NKI	Control	F	40	0	0	0	0	0	0	1
TR4039-HD-NKI	107-005463	NKI	Control	F	26	0	0	0	0	0	0	1
TR4040-HD-NKI	107-005467	NKI	Control	F	57	0	0	0	0	0	0	1
TR4795-NSCLC-MAAS	CTRL-11	MAAS	Control	F	61	1	0	0	0	1	0	0
TR4796-NSCLC-MAAS	CTRL-14	MAAS	Control	F	56	0	0	0	0	0	0	1
TR4797-NSCLC-MAAS	CTRL-18	MAAS	Control	M	52	1	0	0	0	0	1	0
TR4798-NSCLC-MAAS	CTRL-23	MAAS	Control	F	52	1	0	0	0	0	1	0
TR4799-NSCLC-MAAS	CTRL-29	MAAS	Control	F	64	0	0	0	0	0	1	0
TR4800-NSCLC-MAAS	CTRL-37	MAAS	Control	M	53	2	0	0	0	0	1	0
TR4801-NSCLC-MAAS	CTRL-40	MAAS	Control	F	54	0	0	0	0	1	0	0
TR4802-NSCLC-MAAS	CTRL-44	MAAS	Control	F	63	0	0	0	0	0	1	0
TR4803-NSCLC-MAAS	CTRL-45	MAAS	Control	F	66	0	0	0	0	0	1	0
TR4804-NSCLC-MAAS	CTRL-57	MAAS	Control	M	65	0	0	0	0	0	1	0
TR4805-NSCLC-MAAS	CTRL-60	MAAS	Control	M	66	0	0	0	0	1	0	0
TR4806-NSCLC-MAAS	CTRL-62	MAAS	Control	F	70	0	0	0	0	1	0	0
TR4807-NSCLC-MAAS	CTRL-67	MAAS	Control	M	80	0	0	0	0	0	1	0
TR4808-NSCLC-MAAS	CTRL-84	MAAS	Control	M	77	0	0	0	0	1	0	0
TR4809-NSCLC-MAAS	CTRL-85	MAAS	Control	F	75	0	0	0	0	0	1	0
TR4810-NSCLC-MAAS	CTRL-86	MAAS	Control	M	79	0	0	0	0	0	1	0
TR4811-NSCLC-MAAS	CTRL-88	MAAS	Control	M	79	2	0	0	0	1	0	0
TR4812-NSCLC-MAAS	CTRL-90	MAAS	Control	M	68	2	0	0	0	1	0	0
TR4813-NSCLC-MAAS	CTRL-92	MAAS	Control	F	61	0	0	0	0	0	1	0
TR4814-NSCLC-MAAS	CTRL-93	MAAS	Control	M	76	2	0	0	0	0	1	0
TR4815-NSCLC-MAAS	CTRL-95	MAAS	Control	F	68	0	0	0	0	0	1	0
TR4962-NSCLC-MAAS	CTRL-07	MAAS	Control	F	55	0	0	0	0	1	0	0
TR4963-HD-MAAS	CTRL-12	MAAS	Control	M	56	1	0	0	0	1	0	0
TR4964-HD-MAAS	CTRL-21	MAAS	Control	F	59	1	0	0	0	1	0	0
TR4970-HD-MAAS	CTRL-22	MAAS	Control	F	66	0	0	0	0	1	0	0
TR5015-HD-MAAS	CTRL-25	MAAS	Control	F	64	2	0	0	0	0	1	0
TR5016-HD-MAAS	CTRL-26	MAAS	Control	F	68	0	0	0	0	1	0	0
TR5017-HD-MAAS	CTRL-27	MAAS	Control	F	63	1	0	0	0	0	0	1
TR5018-HD-MAAS	CTRL-28	MAAS	Control	M	60	0	0	0	0	0	1	0
TR5115-HD-MAAS	CTRL-32	MAAS	Control	F	72	1	0	0	0	1	0	0
TR5116-HD-MAAS	CTRL-33	MAAS	Control	F	52	0	0	0	0	1	0	0
TR5117-HD-MAAS	CTRL-36	MAAS	Control	M	64	0	0	0	0	1	0	0
TR5118-HD-MAAS	CTRL-41	MAAS	Control	M	58	0	0	0	0	1	0	0
TR5119-HD-MAAS	CTRL-46	MAAS	Control	M	61	2	0	0	0	1	0	0
TR5120-HD-MAAS	CTRL-48	MAAS	Control	F	63	0	0	0	0	0	1	0
TR5121-HD-MAAS	CTRL-59	MAAS	Control	M	61	0	0	0	0	1	0	0
TR5122-HD-MAAS	CTRL-71	MAAS	Control	M	65	0	0	0	0	1	0	0
TR5123-HD-MAAS	CTRL-74	MAAS	Control	F	60	0	0	0	0	0	1	0
TR5124-HD-MAAS	CTRL-75	MAAS	Control	F	73	2	0	0	0	0	1	0
TR5125-HD-MAAS	CTRL-78	MAAS	Control	F	75	0	0	0	0	0	1	0
TR5126-HD-MAAS	CTRL-81	MAAS	Control	M	74	2	0	0	0	0	1	0
TR5127-HD-MAAS	CTRL-87	MAAS	Control	F	78	0	0	0	0	1	0	0
TR5128-HD-MAAS	CTRL-91	MAAS	Control	M	79	0	0	0	0	1	0	0
UMCU-HC-1-0197-TR824	UMCU-HC-1-0197	UTRECHT	Control	F	54	1	0	0	0	0	0	1
UMCU-HC-1-0198-TR820	UMCU-HC-1-0198	UTRECHT	Control	M	53	0	0	0	0	0	0	1
UMCU-HC-1-0199-TR825	UMCU-HC-1-0199	UTRECHT	Control	M	56	2	0	0	0	0	0	1
UMCU-HC-1-0200-TR816	UMCU-HC-1-0200	UTRECHT	Control	M	48	0	0	0	0	0	0	1
UMCU-HC-1-0201-TR821	UMCU-HC-1-0201	UTRECHT	Control	M	53	0	0	0	0	0	0	1
UMCU-HC-1-0202-TR812	UMCU-HC-1-0202	UTRECHT	Control	M	41	2	0	0	0	0	0	1
UMCU-HC-1-0203-TR814	UMCU-HC-1-0203	UTRECHT	Control	M	43	0	0	0	0	0	0	1
UMCU-HC-1-0204-TR813	UMCU-HC-1-0204	UTRECHT	Control	M	41	0	0	0	0	0	0	1
UMCU-HC-1-0205-TR811	UMCU-HC-1-0205	UTRECHT	Control	F	40	0	0	0	0	0	0	1
UMCU-HC-1-0206-TR815	UMCU-HC-1-0206	UTRECHT	Control	M	47	0	0	0	0	0	0	1
UMCU-HC-1-0207-TR817	UMCU-HC-1-0207	UTRECHT	Control	M	48	0	0	0	0	0	0	1
UMCU-HC-1-0208-TR822	UMCU-HC-1-0208	UTRECHT	Control	M	53	0	0	0	0	0	0	1
UMCU-HC-1-0209-TR823	UMCU-HC-1-0209	UTRECHT	Control	M	53	2	0	0	0	0	0	1
UMCU-HC-1-0210-TR819	UMCU-HC-1-0210	UTRECHT	Control	F	52	0	0	0	0	0	0	1
UMCU-HC-1-0211-TR826	UMCU-HC-1-0211	UTRECHT	Control	M	57	2	0	0	0	0	0	1
UMCU-HC-1-0212-TR818	UMCU-HC-1-0212	UTRECHT	Control	F	51	0	0	0	0	1	0	0
Vienna-CRC-Vien-1-TR2948	Vien-1	Vienna	Control	F	36	0	0	0	0	0	0	1
Vienna-CRC-Vien-2-TR2949	Vien-2	Vienna	Control	M	27	0	0	0	0	0	0	1
Vienna-CRC-Vien-21-TR3006	Vien-21	Vienna	Control	F	30	0	0	0	0	0	0	1
Vienna-CRC-Vien-23-TR3008	Vien-23	Vienna	Control	F	29	0	0	0	0	0	0	1
Vienna-CRC-Vien-4-TR2951	Vien-4	Vienna	Control	F	33	0	0	0	0	0	0	1
Vumc-HC-0002-TR2588	HC0002	VUMC	Control	M	72	0	0	0	0	0	1	0
Vumc-HC-0009-TR2589	HC0009	Vumc	Control	F	61	0	0	0	0	1	0	0
Vumc-HC-0017-TR2590	HC0017	Vumc	Control	F	61	2	0	0	0	0	0	1
VUMC-HC-0033-TR2591	HC0033	Vumc	Control	M	61	0	0	0	0	0	1	0
VUMC-HC-0053-TR3025	HC0053	Vumc	Control	F	63	2	0	0	0	0	0	1
Vumc-HC-0068-TR2665	HC0068	Vumc	Control	M	66	2	0	0	0	1	0	0
Vumc-HC-0069-TR2666	HC0069	Vumc	Control	F	62	2	0	0	0	0	0	1
Vumc-HC-0083-TR2403	HC0083	Vumc	Control	F	69	2	0	0	0	1	0	0
Vumc-HC-0084-TR2434	HC0084	VUMC	Control	M	70	2	0	0	0	1	0	0
Vumc-HC-0094-TR2594	HC0094	Vumc	Control	F	69	0	0	0	0	0	1	0
Vumc-HC-0103-TR2435	HC0103	VUMC	Control	F	74	1	0	0	0	0	1	0
Vumc-HC-0125-TR2436	HC0125	VUMC	Control	F	77	0	0	0	0	0	1	0
Vumc-HC-0129-TR2437	HC0129	VUMC	Control	F	75	0	0	0	0	0	1	0
Vumc-HC-0131-TR2600	HC0131	VUMC	Control	F	67	2	0	0	0	0	0	1
Vumc-HC-0140-TR2602	HC0140	Vumc	Control	F	65	0	0	0	0	1	0	0
Vumc-HC-0143-TR2404	HC0143	VUMC	Control	M	71	0	0	0	0	0	1	0
Vumc-HC-0151-TR2605	HC0151	Vumc	Control	F	70	0	0	0	0	0	1	0
Vumc-HC-0161-TR2606	HC0161	VUMC	Control	F	69	2	0	0	0	0	1	0
Vumc-HC-0171-TR2608	HC0171	Vumc	Control	M	67	0	0	0	0	1	0	0
VUMC-HC-0296-TR2612	HC0296	Vumc	Control	M	61	1	0	0	0	1	0	0
VUMC-HC-0302-TR2613	HC0302	Vumc	Control	F	60	0	0	0	0	0	0	1
Vumc-HC-0375-TR2639	HC0375	VUMC	Control	M	65	0	0	0	0	0	1	0
VUMC-HC-0385-TR2640	HC0385	Vumc	Control	M	64	2	0	0	0	1	0	0
Vumc-HC-0388-TR2641	HC0388	VUMC	Control	F	60	0	0	0	0	0	0	1
Vumc-HC-0396-TR2642	HC0396	VUMC	Control	F	63	0	0	0	0	0	0	1
Vumc-HC-0403-TR2643	HC0403	VUMC	Control	F	70	2	0	0	0	1	0	0
Vumc-HC-0405-TR2644	HC0405	VUMC	Control	F	62	0	0	0	0	0	1	0
Vumc-HC-0406-TR2645	HC0406	VUMC	Control	F	62	2	0	0	0	1	0	0
Vumc-HC-0411-TR2646	HC0411	VUMC	Control	F	62	2	0	0	0	0	0	1
Vumc-HC-0412-TR2647	HC0412	VUMC	Control	F	60	0	0	0	0	0	0	1
Vumc-HC-0414-TR2648	HC0414	VUMC	Control	F	60	2	0	0	0	0	0	1
VUMC-HC-0418-TR2649	HC-0418	Vumc	Control	M	60	0	0	0	0	0	1	0
VUMC-HC0049-DOT-HD-48h-TR3086	HC0049	MGH	Control	M	61	2	0	0	0	1	0	0
VUMC-HC0054-DOT-HD-48h-TR3088	HC0054	MGH	Control	M	69	2	0	0	0	1	0	0
VUMC-HC0056-DOT-HD-48h-TR3089	HC0056	MGH	Control	F	64	2	0	0	0	1	0	0
VUMC-HC0082-DOT-HD-48h-TR3092	HC0082	MGH	Control	F	70	0	0	0	0	0	1	0
VUMC-HC0096-DOT-HD-48h-TR3097	HC0096	MGH	Control	F	63	2	0	0	0	1	0	0
VUMC-HC0097-DOT-HD-48h-TR3098	HC0097	MGH	Control	F	66	0	0	0	0	0	0	1
VUMC-HC0102-DOT-HD-48h-TR3064	HC0102	MGH	Control	F	66	1	0	0	0	0	0	1
VUMC-HC0118-DOT-HD-48h-TR3066	HC0118	MGH	Control	F	66	2	0	0	0	0	0	1
VUMC-HC0139-DOT-HD-48h-TR3070	HC0139	MGH	Control	M	67	1	0	0	0	0	1	0
VUMC-HC0144-DOT-HD-48h-TR3073	HC0144	MGH	Control	F	64	0	0	0	0	0	0	1
VUMC-HC0146-DOT-HD-48h-TR3074	HC0146	MGH	Control	M	63	2	0	0	0	1	0	0
VUMC-HC0166-DOT-HD-48h-TR3105	HC0166	MGH	Control	F	67	1	0	0	0	0	1	0
VUMC-HC0172-DOT-HD-48h-TR3107	HC0172	MGH	Control	F	63	0	0	0	0	1	0	0
VUMC-HC0175-DOT-HD-48h-TR3108	HC0175	MGH	Control	M	60	1	0	0	0	1	0	0
VUMC-HC423-HD-TR3444	HC423	Vumc	Control	F	58	2	0	0	0	0	0	1
VUMC-HC425-adap-HD-TR3437	HC425	Vumc	Control	F	63	0	0	0	0	0	0	1
VUMC-HC426-HD-TR3324	HC426	Vumc	Control	M	69	2	0	0	0	0	1	0
VUMC-HC428-HD-TR3325	HC428	Vumc	Control	F	67	0	0	0	0	0	0	1
VUMC-HC434-adap-HD-TR3435	HC434	Vumc	Control	M	72	0	0	0	0	1	0	0
VUMC-HC438-HD-TR3321	HC438	Vumc	Control	M	63	0	0	0	0	0	1	0
VUMC-HC439-HD-TR3319	HC439	Vumc	Control	M	57	0	0	0	0	0	0	1
VUMC-HC440-HD-TR3446	HC440	Vumc	Control	F	52	0	0	0	0	0	0	1
VUMC-HC441-HD-TR3445	HC441	Vumc	Control	M	73	0	0	0	0	1	0	0
VUMC-HC442-adap-HD-TR3438	HC442	Vumc	Control	F	78	2	0	0	0	0	1	0
Vumc-HD-10-2-TR1642	Vumc-HD-10-2	VUMC	Control	M	44	0	0	0	0	0	0	1
Vumc-HD-100-TR1095	Vumc-HD-100	VUMC	Control	F	33	0	0	0	0	0	0	1
Vumc-HD-101-TR922	Vumc-HD-101	VUMC	Control	F	35	0	0	0	0	0	0	1
Vumc-HD-102-TR1096	Vumc-HD-102	VUMC	Control	M	51	1	0	0	0	1	0	0
Vumc-HD-103-TR923	Vumc-HD-103	VUMC	Control	F	54	0	0	0	0	0	0	1
Vumc-HD-104-TR1097	Vumc-HD-104	VUMC	Control	M	34	0	0	0	0	0	0	1
Vumc-HD-105-TR1098	Vumc-HD-105	VUMC	Control	M	35	0	0	0	0	0	0	1
Vumc-HD-106-TR1099	Vumc-HD-106	VUMC	Control	M	56	0	0	0	0	1	0	0
Vumc-HD-107-TR1100	Vumc-HD-107	VUMC	Control	F	24	1	0	0	0	0	0	1
Vumc-HD-108-TR924	Vumc-HD-108	VUMC	Control	F	56	0	0	0	0	0	1	0
Vumc-HD-109-TR1101	Vumc-HD-109	VUMC	Control	M	26	0	0	0	0	0	0	1
Vumc-HD-11-1-TR1153	Vumc-HD-11-1	VUMC	Control	F	27	0	0	0	0	0	0	1
Vumc-HD-110-TR1102	Vumc-HD-110	VUMC	Control	F	23	0	0	0	0	0	0	1
Vumc-HD-111-TR1103	Vumc-HD-111	VUMC	Control	M	58	0	0	0	0	0	1	0
Vumc-HD-112-TR1104	Vumc-HD-112	VUMC	Control	F	21	0	0	0	0	0	0	1
Vumc-HD-113-TR1105	Vumc-HD-113	VUMC	Control	F	22	0	0	0	0	0	0	1
Vumc-HD-114-TR1106	Vumc-HD-114	VUMC	Control	M	21	0	0	0	0	0	0	1
Vumc-HD-115-TR1107	Vumc-HD-115	VUMC	Control	F	29	0	0	0	0	0	0	1
Vumc-HD-116-TR1108	Vumc-HD-116	VUMC	Control	F	32	0	0	0	0	0	0	1
Vumc-HD-117-TR1109	Vumc-HD-117	VUMC	Control	M	35	0	0	0	0	0	0	1
Vumc-HD-118-TR1110	Vumc-HD-118	VUMC	Control	M	29	0	0	0	0	0	0	1
Vumc-HD-119-TR1111	Vumc-HD-119	VUMC	Control	F	32	0	0	0	0	0	0	1
Vumc-HD-120-TR1112	Vumc-HD-120	VUMC	Control	F	33	0	0	0	0	0	0	1
Vumc-HD-121-TR1113	Vumc-HD-121	VUMC	Control	M	25	0	0	0	0	0	0	1
Vumc-HD-122-TR1114	Vumc-HD-122	VUMC	Control	F	25	0	0	0	0	0	0	1
Vumc-HD-123-TR1115	Vumc-HD-123	VUMC	Control	F	27	0	0	0	0	0	0	1
Vumc-HD-124-TR1116	Vumc-HD-124	VUMC	Control	M	30	0	0	0	0	0	0	1
Vumc-HD-125-TR1117	Vumc-HD-125	VUMC	Control	M	34	0	0	0	0	0	0	1
Vumc-HD-126-TR1118	Vumc-HD-126	VUMC	Control	F	32	0	0	0	0	0	0	1
Vumc-HD-127-TR925	Vumc-HD-127	VUMC	Control	F	52	0	0	0	0	0	0	1
Vumc-HD-128-TR1119	Vumc-HD-128	VUMC	Control	F	24	0	0	0	0	0	0	1
Vumc-HD-129-TR1120	Vumc-HD-129	VUMC	Control	F	33	0	0	0	0	0	0	1
Vumc-HD-13-2-TR1570	Vumc-HD-13-2	VUMC	Control	M	25	0	0	0	0	0	0	1
Vumc-HD-130-TR926	Vumc-HD-130	VUMC	Control	F	57	0	0	0	0	1	0	0
Vumc-HD-131-TR1121	Vumc-HD-131	VUMC	Control	M	24	1	0	0	0	0	0	1
Vumc-HD-132-TR1122	Vumc-HD-132	VUMC	Control	M	29	0	0	0	0	0	0	1
Vumc-HD-133-TR1123	Vumc-HD-133	VUMC	Control	M	32	0	0	0	0	0	0	1
Vumc-HD-135-TR1124	Vumc-HD-135	VUMC	Control	F	23	1	0	0	0	0	0	1
Vumc-HD-136-TR1125	Vumc-HD-136	VUMC	Control	F	20	0	0	0	0	0	0	1
Vumc-HD-138-TR1127	Vumc-HD-138	VUMC	Control	M	18	0	0	0	0	0	0	1
Vumc-HD-139-TR1128	Vumc-HD-139	VUMC	Control	M	18	0	0	0	0	0	0	1
Vumc-HD-14-1-TR1571	Vumc-HD-14-1	VUMC	Control	M	34	1	0	0	0	0	0	1
Vumc-HD-140-TR1129	Vumc-HD-140	VUMC	Control	M	54	2	0	0	0	0	0	1
Vumc-HD-141-TR1130	Vumc-HD-141	VUMC	Control	M	41	0	0	0	0	0	0	1
Vumc-HD-142-TR927	Vumc-HD-142	VUMC	Control	F	48	0	0	0	0	0	1	0
Vumc-HD-143-TR928	Vumc-HD-143	VUMC	Control	F	38	0	0	0	0	0	0	1
Vumc-HD-144-TR929	Vumc-HD-144	VUMC	Control	F	55	0	0	0	0	0	1	0
Vumc-HD-145-TR930	Vumc-HD-145	VUMC	Control	F	38	0	0	0	0	0	0	1
Vumc-HD-146-TR1131	Vumc-HD-146	VUMC	Control	M	33	1	0	0	0	0	0	1
Vumc-HD-147-TR1132	Vumc-HD-147	VUMC	Control	M	26	1	0	0	0	0	0	1
Vumc-HD-149-TR932	Vumc-HD-149	VUMC	Control	F	39	2	0	0	0	0	0	1
Vumc-HD-15-1-TR1154	Vumc-HD-15-1	VUMC	Control	F	26	0	0	0	0	0	0	1
Vumc-HD-150-TR1133	Vumc-HD-150	VUMC	Control	F	32	0	0	0	0	0	0	1
Vumc-HD-151-TR933	Vumc-HD-151	VUMC	Control	F	42	0	0	0	0	0	0	1
Vumc-HD-152-TR1134	Vumc-HD-152	VUMC	Control	F	32	0	0	0	0	0	0	1
Vumc-HD-153-TR1135	Vumc-HD-153	VUMC	Control	F	26	0	0	0	0	0	0	1
Vumc-HD-154-TR1136	Vumc-HD-154	VUMC	Control	F	26	0	0	0	0	0	0	1
Vumc-HD-155-TR934	Vumc-HD-155	VUMC	Control	F	42	0	0	0	0	0	0	1
Vumc-HD-156-TR935	Vumc-HD-156	VUMC	Control	F	42	0	0	0	0	0	0	1
Vumc-HD-157-TR1137	Vumc-HD-157	VUMC	Control	M	37	0	0	0	0	0	0	1
Vumc-HD-158-TR1138	Vumc-HD-158	VUMC	Control	M	26	0	0	0	0	0	0	1
Vumc-HD-159-TR1521	Vumc-HD-159	VUMC	Control	M	62	0	0	0	0	1	0	0
Vumc-HD-16-1-TR1155	Vumc-HD-16-1	VUMC	Control	F	43	0	0	0	0	0	0	1
Vumc-HD-161-TR1522	Vumc-HD-161	VUMC	Control	F	68	0	0	0	0	0	1	0
Vumc-HD-162-TR1756	Vumc-HD-162-TR1756	VUMC	Control	F	42	0	0	0	0	0	0	1
Vumc-HD-163-TR1757	Vumc-HD-163-TR1757	VUMC	Control	F	44	0	0	0	0	0	0	1
Vumc-HD-169-TR1758	Vumc-HD-169-TR1758	VUMC	Control	F	42	0	0	0	0	0	0	1
Vumc-HD-17-1-TR1160	Vumc-HD-17-1	VUMC	Control	F	27	0	0	0	0	0	0	1
Vumc-HD-173-TR1488	Vumc-HD-173	VUMC	Control	M	51	0	0	0	0	0	1	0
Vumc-HD-175-TR1913	Vumc-HD-175-TR1913	VUMC	Control	M	54	0	0	0	0	0	0	1
Vumc-HD-18-2-TR1643	Vumc-HD-18-2	VUMC	Control	M	35	1	0	0	0	0	0	1
Vumc-HD-180-TR1523	Vumc-HD-180	VUMC	Control	F	63	2	0	0	0	0	0	1
Vumc-HD-186-TR1759	Vumc-HD-186-TR1759	VUMC	Control	F	47	0	0	0	0	0	0	1
Vumc-HD-188-TR1849	Vumc-HD-188-TR1849	VUMC	Control	F	60	0	0	0	0	1	0	0
Vumc-HD-189-TR1850	Vumc-HD-189-TR1850	VUMC	Control	F	69	0	0	0	0	1	0	0
Vumc-HD-195-TR1851	Vumc-HD-195-TR1851	VUMC	Control	F	52	0	0	0	0	0	0	1
Vumc-HD-196-TR1852	Vumc-HD-196-TR1852	VUMC	Control	F	47	0	0	0	0	0	0	1
Vumc-HD-198-TR1907	Vumc-HD-198-TR1907	VUMC	Control	F	55	0	0	0	0	0	0	1
Vumc-HD-199-TR1914	Vumc-HD-199-TR1914	VUMC	Control	F	62	0	0	0	0	0	0	1
Vumc-HD-2-1-TR1148	Vumc-HD-2-1	VUMC	Control	F	53	0	0	0	0	0	0	1
Vumc-HD-20-1-TR1156	Vumc-HD-20-1	VUMC	Control	F	46	0	0	0	0	0	0	1
Vumc-HD-21-1-TR1161	Vumc-HD-21-1	VUMC	Control	F	39	1	0	0	0	0	0	1
Vumc-HD-217-TR1915	Vumc-HD-217-TR1915	VUMC	Control	F	52	0	0	0	0	0	0	1
Vumc-HD-218-TR1905	Vumc-HD-218-TR1905	VUMC	Control	F	54	1	0	0	0	0	0	1
Vumc-HD-22-1-TR1157	Vumc-HD-22-1	VUMC	Control	F	52	0	0	0	0	0	0	1
Vumc-HD-220-TR1760	Vumc-HD-220-TR1760	VUMC	Control	M	59	0	0	0	0	0	0	1
Vumc-HD-224-TR1885	Vumc-HD-224-TR1885	VUMC	Control	F	59	0	0	0	0	0	0	1
Vumc-HD-225-TR1884	Vumc-HD-225-TR1884	VUMC	Control	F	55	0	0	0	0	0	0	1
Vumc-HD-226-TR1718	Vumc-HD-226	VUMC	Control	F	57	0	0	0	0	0	0	1
Vumc-HD-227-TR1716	Vumc-HD-227	VUMC	Control	F	51	0	0	0	0	0	0	1
Vumc-HD-228-TR1883	Vumc-HD-228-TR1883	VUMC	Control	F	58	1	0	0	0	0	0	1
Vumc-HD-229-TR1882	Vumc-HD-229-TR1882	VUMC	Control	F	51	1	0	0	0	0	0	1
Vumc-HD-230-TR1881	Vumc-HD-230-TR1881	VUMC	Control	F	52	2	0	0	0	0	0	1
Vumc-HD-231-TR1880	Vumc-HD-231-TR1880	VUMC	Control	M	67	2	0	0	0	0	1	0
Vumc-HD-233-TR1879	Vumc-HD-233-TR1879	VUMC	Control	F	55	0	0	0	0	0	0	1
Vumc-HD-234-TR1717	Vumc-HD-234	VUMC	Control	F	53	0	0	0	0	0	0	1
Vumc-HD-235-TR1761	Vumc-HD-235-TR1761	VUMC	Control	F	50	0	0	0	0	0	0	1
Vumc-HD-236-TR1782	Vumc-HD-236-TR1782	VUMC	Control	F	63	0	0	0	0	0	0	1
Vumc-HD-237-TR1719	Vumc-HD-237	VUMC	Control	M	53	0	0	0	0	0	0	1
Vumc-HD-238-TR1878	Vumc-HD-238-TR1878	VUMC	Control	F	51	1	0	0	0	0	0	1
Vumc-HD-239-TR1781	Vumc-HD-239-TR1781	VUMC	Control	F	48	1	0	0	0	0	0	1
Vumc-HD-24-2-TR1573	Vumc-HD-24-2	VUMC	Control	M	36	0	0	0	0	0	0	1
Vumc-HD-241-TR1721	Vumc-HD-241	VUMC	Control	M	61	0	0	0	0	1	0	0
Vumc-HD-242-TR1720	Vumc-HD-242	VUMC	Control	M	51	0	0	0	0	0	0	1
Vumc-HD-244-TR1780	Vumc-HD-244-TR1780	VUMC	Control	M	44	0	0	0	0	0	0	1
Vumc-HD-245-TR1858	Vumc-HD-245-TR1858	VUMC	Control	M	52	0	0	0	0	0	0	1
Vumc-HD-246-TR1916	Vumc-HD-246-TR1916	VUMC	Control	M	48	0	0	0	0	1	0	0
Vumc-HD-247-TR1859	Vumc-HD-247-TR1859	VUMC	Control	M	52	1	0	0	0	0	0	1
Vumc-HD-25-2-TR1574	Vumc-HD-25-2	VUMC	Control	M	28	0	0	0	0	0	0	1
Vumc-HD-250-TR1906	Vumc-HD-250-TR1906	VUMC	Control	M	55	0	0	0	0	0	0	1
Vumc-HD-252-TR1860	Vumc-HD-252-TR1860	VUMC	Control	M	56	0	0	0	0	1	0	0
Vumc-HD-253-TR1861	Vumc-HD-253-TR1861	VUMC	Control	M	50	0	0	0	0	1	0	0
Vumc-HD-254-TR1862	Vumc-HD-254-TR1862	VUMC	Control	M	50	0	0	0	0	0	1	0
Vumc-HD-255-TR1863	Vumc-HD-255-TR1863	VUMC	Control	M	56	0	0	0	0	0	1	0
Vumc-HD-256-TR1864	Vumc-HD-256-TR1864	VUMC	Control	M	60	0	0	0	0	0	0	1
Vumc-HD-257-TR1865	Vumc-HD-257-TR1865	VUMC	Control	M	65	0	0	0	0	1	0	0
Vumc-HD-26-2-TR1575	Vumc-HD-26-2	VUMC	Control	M	26	0	0	0	0	0	0	1
Vumc-HD-262-TR1866	Vumc-HD-262-TR1866	VUMC	Control	F	55	0	0	0	0	0	0	1
Vumc-HD-263-TR1877	Vumc-HD-263-TR1877	VUMC	Control	F	56	0	0	0	0	0	0	1
Vumc-HD-264-TR1867	Vumc-HD-264-TR1867	VUMC	Control	F	56	0	0	0	0	0	0	1
Vumc-HD-265-TR1868	Vumc-HD-265-TR1868	VUMC	Control	M	49	0	0	0	0	0	0	1
Vumc-HD-266-TR1869	Vumc-HD-266-TR1869	VUMC	Control	M	86	0	0	0	0	0	0	1
Vumc-HD-27-2-TR1162	Vumc-HD-27-2	VUMC	Control	F	36	0	0	0	0	0	0	1
Vumc-HD-272-TR1876	Vumc-HD-272-TR1876	VUMC	Control	F	55	1	0	0	0	0	0	1
Vumc-HD-280-TR1870	Vumc-HD-280-TR1870	VUMC	Control	F	50	0	0	0	0	0	0	1
Vumc-HD-282-2-TR1873	Vumc-HD-282-2-TR1873	VUMC	Control	M	53	0	0	0	0	0	0	1
Vumc-HD-282-TR1872	Vumc-HD-282-TR1872	VUMC	Control	M	53	0	0	0	0	0	0	1
Vumc-HD-283-2-TR1875	Vumc-HD-283-2-TR1875	VUMC	Control	F	56	0	0	0	0	0	0	1
Vumc-HD-283-TR1874	Vumc-HD-283-TR1874	VUMC	Control	F	56	0	0	0	0	0	0	1
Vumc-HD-29-2-TR1576	Vumc-HD-29-2	VUMC	Control	M	24	0	0	0	0	0	0	1
Vumc-HD-3-1-TR1149	Vumc-HD-3-1	VUMC	Control	F	53	0	0	0	0	0	0	1
Vumc-HD-30-2-TR1163	Vumc-HD-30-2	VUMC	Control	F	29	0	0	0	0	0	0	1
Vumc-HD-31-2-TR1577	Vumc-HD-31-2	VUMC	Control	M	35	1	0	0	0	0	0	1
Vumc-HD-32-2-TR1164	Vumc-HD-32-2	VUMC	Control	F	27	1	0	0	0	0	0	1
Vumc-HD-33-1-TR1637	Vumc-HD-33-1-TR1637	VUMC	Control	M	26	1	0	0	0	0	0	1
Vumc-HD-34-1-TR1578	Vumc-HD-34-1	VUMC	Control	M	57	0	0	0	0	0	0	1
Vumc-HD-34-2-TR1490	Vumc-HD-34.2	VUMC	Control	M	57	0	0	0	0	0	0	1
Vumc-HD-35-2-TR1579	Vumc-HD-35-2	VUMC	Control	M	29	0	0	0	0	0	0	1
Vumc-HD-36-TR1165	Vumc-HD-36	VUMC	Control	F	38	0	0	0	0	0	0	1
Vumc-HD-37-2-TR1580	Vumc-HD-37-2	VUMC	Control	M	31	0	0	0	0	0	0	1
Vumc-HD-38-2-TR1581	Vumc-HD-38-2	VUMC	Control	M	23	0	0	0	0	0	0	1
Vumc-HD-39-1-TR1158	Vumc-HD-39-1	VUMC	Control	F	22	0	0	0	0	0	0	1
Vumc-HD-4-TR1150	Vumc-HD-4	VUMC	Control	F	43	0	0	0	0	0	0	1
Vumc-HD-40-1-TR1159	Vumc-HD-40-1	VUMC	Control	F	21	0	0	0	0	0	0	1
Vumc-HD-44-2-TR1166	Vumc-HD-44-2	VUMC	Control	F	33	0	0	0	0	0	0	1
Vumc-HD-45-2-TR1582	Vumc-HD-45-2	VUMC	Control	M	51	0	0	0	0	0	0	1
Vumc-HD-46-2-TR1680	Vumc-HD-46-2	VUMC	Control	M	22	0	0	0	0	0	0	1
Vumc-HD-47-1-TR1167	Vumc-HD-47-1	VUMC	Control	F	49	0	0	0	0	0	0	1
Vumc-HD-48-1-TR1666	Vumc-HD-48-1	VUMC	Control	M	53	0	0	0	0	0	0	1
Vumc-HD-49-1-TR1168	Vumc-HD-49-1	VUMC	Control	F	54	0	0	0	0	0	0	1
Vumc-HD-5-TR1151	Vumc-HD-5	VUMC	Control	F	64	1	0	0	0	0	0	1
Vumc-HD-50-1-TR1169	Vumc-HD-50-1	VUMC	Control	F	62	0	0	0	0	0	0	1
Vumc-HD-51-1-TR1170	Vumc-HD-51-1	VUMC	Control	F	41	0	0	0	0	0	0	1
Vumc-HD-52-TR1489	Vumc-HD-52	VUMC	Control	F	76	0	0	0	0	1	0	0
Vumc-HD-53-1-TR1171	Vumc-HD-53-1	VUMC	Control	F	54	0	0	0	0	0	0	1
Vumc-HD-54-1-TR1172	Vumc-HD-54-1	VUMC	Control	F	64	0	0	0	0	0	0	1
Vumc-HD-56-TR884	Vumc-HD-56	VUMC	Control	F	47	0	0	0	0	0	0	1
Vumc-HD-59-TR1093	Vumc-HD-59	VUMC	Control	M	29	0	0	0	0	0	0	1
Vumc-HD-6-2-TR1639	Vumc-HD-6-2	VUMC	Control	M	62	1	0	0	0	0	1	0
Vumc-HD-60-TR885	Vumc-HD-60	VUMC	Control	F	44	0	0	0	0	0	0	1
Vumc-HD-63-TR886	Vumc-HD-63	VUMC	Control	F	49	0	0	0	0	0	0	1
Vumc-HD-66-TR1058	Vumc-HD-66	VUMC	Control	M	34	0	0	0	0	0	0	1
Vumc-HD-67-TR1059	Vumc-HD-67	VUMC	Control	M	27	0	0	0	0	0	0	1
Vumc-HD-68-TR1060	Vumc-HD-68	VUMC	Control	M	45	0	0	0	0	0	0	1
Vumc-HD-69-TR1061	Vumc-HD-69	VUMC	Control	F	24	2	0	0	0	0	0	1
Vumc-HD-70-TR1062	Vumc-HD-70	VUMC	Control	M	45	0	0	0	0	0	0	1
Vumc-HD-71-TR1063	Vumc-HD-71	VUMC	Control	M	26	0	0	0	0	0	0	1
Vumc-HD-72-TR1064	Vumc-HD-72	VUMC	Control	M	21	0	0	0	0	0	0	1
Vumc-HD-73-TR887	Vumc-HD-73	VUMC	Control	F	40	0	0	0	0	0	0	1
Vumc-HD-74-TR888	Vumc-HD-74	VUMC	Control	F	60	0	0	0	0	0	1	0
Vumc-HD-75-TR1065	Vumc-HD-75	VUMC	Control	F	27	1	0	0	0	0	0	1
Vumc-HD-76-TR1066	Vumc-HD-76	VUMC	Control	M	46	0	0	0	0	0	0	1
Vumc-HD-77-TR1079	Vumc-HD-77	VUMC	Control	M	63	0	0	0	0	0	0	1
Vumc-HD-78-TR1080	Vumc-HD-78	VUMC	Control	M	51	0	0	0	0	0	0	1
Vumc-HD-79-TR1081	Vumc-HD-79	VUMC	Control	M	47	0	0	0	0	0	0	1
Vumc-HD-8-TR1641	Vumc-HD-8	VUMC	Control	M	49	0	0	0	0	0	1	0
Vumc-HD-80-TR889	Vumc-HD-80	VUMC	Control	F	39	0	0	0	0	0	0	1
Vumc-HD-81-TR890	Vumc-HD-81	VUMC	Control	F	40	0	0	0	0	0	0	1
Vumc-HD-82-TR1082	Vumc-HD-82	VUMC	Control	M	59	2	0	0	0	1	0	0
Vumc-HD-83-TR891	Vumc-HD-83	VUMC	Control	F	65	0	0	0	0	0	0	1
Vumc-HD-84-TR892	Vumc-HD-84	VUMC	Control	F	37	0	0	0	0	0	0	1
Vumc-HD-86-TR893	Vumc-HD-86	VUMC	Control	F	45	1	0	0	0	0	0	1
Vumc-HD-87-TR894	Vumc-HD-87	VUMC	Control	F	40	1	0	0	0	0	0	1
Vumc-HD-88-TR895	Vumc-HD-88	VUMC	Control	F	50	0	0	0	0	0	1	0
Vumc-HD-89-TR896	Vumc-HD-89	VUMC	Control	F	45	0	0	0	0	0	0	1
Vumc-HD-9-TR1152	Vumc-HD-9	VUMC	Control	F	41	0	0	0	0	0	0	1
Vumc-HD-91-TR897	Vumc-HD-91	VUMC	Control	F	59	0	0	0	0	0	0	1
Vumc-HD-92-TR920	Vumc-HD-92	VUMC	Control	F	36	0	0	0	0	0	0	1
Vumc-HD-93-TR1085	Vumc-HD-93	VUMC	Control	F	24	0	0	0	0	0	0	1
Vumc-HD-94-TR1086	Vumc-HD-94	VUMC	Control	M	40	0	0	0	0	0	1	0
Vumc-HD-95-TR1087	Vumc-HD-95	VUMC	Control	M	43	0	0	0	0	0	0	1
Vumc-HD-96-TR1088	Vumc-HD-96	VUMC	Control	M	37	1	0	0	0	0	0	1
Vumc-HD-97-TR1089	Vumc-HD-97	VUMC	Control	M	29	1	0	0	0	0	0	1
Vumc-HD-98-TR921	Vumc-HD-98	VUMC	Control	F	50	0	0	0	0	0	0	1
Vumc-HD-99-TR1094	Vumc-HD-99	VUMC	Control	M	29	0	0	0	0	0	0	1
MGH-NSCLC-175-TR707	Vumc-NSCLC-175	VUMC	NSCLC	M	44	0	4	IV	Adenocarcinoma	0	0	1
MGH-NSCLC-L-09	MGH-NSCLC-L-09	MGH	NSCLC	M	32	0	4	IV	Adenocarcinoma	0	0	1
MGH-NSCLC-L-42	MGH-NSCLC-L-42	MGH	NSCLC	M	58	0	4	IV	Squamous Cell Carcinoma	0	0	1
MGH-NSCLC-L-47	MGH-NSCLC-L-47	MGH	NSCLC	F	82	0	4	IV	Adenocarcinoma	0	0	1
MGH-NSCLC-L-72	MGH-NSCLC-L-72	MGH	NSCLC	F	74	0	4	IV	Adenocarcinoma	0	0	1
MGH-NSCLC-L-74	MGH-NSCLC-L-74	MGH	NSCLC	M	36	0	4	IV	0	0	0	1
MGH-NSCLC-L-89	MGH-NSCLC-L-89	MGH	NSCLC	M	33	0	4	IV	0	0	0	1
MGH-NSCLC-L-92	MGH-NSCLC-L-92	MGH	NSCLC	M	63	0	4	IV	Adenocarcinoma	1	0	0
MGH-NSCLC-L-96	MGH-NSCLC-L-96	MGH	NSCLC	F	77	0	4	IV	Squamous Cell Carcinoma	0	0	1
MGH-NSCLC-L01-TR458	MGH-NSCLC-L01	MGH	NSCLC	F	37	0	4	IV	Adenocarcinoma	0	0	1
MGH-NSCLC-L03-TR488	MGH-NSCLC-L03	MGH	NSCLC	M	69	0	4	IV	Adenocarcinoma	0	0	1
MGH-NSCLC-L07-TR459	MGH-NSCLC-L07	MGH	NSCLC	F	67	0	4	IV	Adenocarcinoma	0	0	1
MGH-NSCLC-L10-TR606	MGH-NSCLC-L10	MGH	NSCLC	F	65	0	4	IV	0	0	0	1
MGH-NSCLC-L100-TR526	MGH-NSCLC-L100	MGH	NSCLC	M	73	0	4	IV	Adenocarcinoma	0	0	1
MGH-NSCLC-L11-TR477	MGH-NSCLC-L11	MGH	NSCLC	M	54	0	4	IV	Adenocarcinoma	0	0	1
MGH-NSCLC-L114-TR527	MGH-NSCLC-L114	MGH	NSCLC	F	48	0	4	IV	Adenocarcinoma	0	0	1
MGH-NSCLC-L115-TR684	MGH-NSCLC-L115	MGH	NSCLC	F	50	0	4	IV	0	0	0	1
MGH-NSCLC-L116-TR685	MGH-NSCLC-L116	MGH	NSCLC	F	51	0	4	IV	0	0	1	0
MGH-NSCLC-L117-TR686	MGH-NSCLC-L117	MGH	NSCLC	F	70	0	4	IV	0	0	0	1
MGH-NSCLC-L118-TR687	MGH-NSCLC-L118	MGH	NSCLC	F	49	0	4	IV	0	0	0	1
MGH-NSCLC-L119-TR688	MGH-NSCLC-L119	MGH	NSCLC	F	68	0	4	IV	0	0	0	1
MGH-NSCLC-L12-TR478	MGH-NSCLC-L12	MGH	NSCLC	F	55	0	4	IV	Adenocarcinoma	0	0	1
MGH-NSCLC-L120-TR714	MGH-NSCLC-L120	MGH	NSCLC	M	58	0	4	IV	Adenocarcinoma	0	0	1
MGH-NSCLC-L121-TR907	MGH-NSCLC-L121	MGH	NSCLC	F	71	0	4	IV	0	0	0	1
MGH-NSCLC-L122-TR715	MGH-NSCLC-L122	MGH	NSCLC	F	70	0	4	IV	Adenocarcinoma	0	0	1
MGH-NSCLC-L125-TR716	MGH-NSCLC-L125	MGH	NSCLC	F	42	0	4	IV	Adenocarcinoma	0	0	1
MGH-NSCLC-L126-TR717	MGH-NSCLC-L126	MGH	NSCLC	F	55	0	4	IV	Adenocarcinoma	0	0	1
MGH-NSCLC-L126-TR917	MGH-NSCLC-L126-2	MGH	NSCLC	F	55	0	4	IV	0	0	0	1
MGH-NSCLC-L127-TR718	MGH-NSCLC-L127	MGH	NSCLC	M	74	0	4	IV	Adenocarcinoma	0	0	1
MGH-NSCLC-L128-TR719	MGH-NSCLC-L128	MGH	NSCLC	F	63	0	4	IV	Squamous cell carcinoma	0	1	0
MGH-NSCLC-L130-TR908	MGH-NSCLC-L130	MGH	NSCLC	M	65	0	4	IV	0	0	0	1
MGH-NSCLC-L131-TR909	MGH-NSCLC-L131	MGH	NSCLC	F	58	0	4	IV	0	0	0	1
MGH-NSCLC-L133-TR910	MGH-NSCLC-L133	MGH	NSCLC	F	58	0	4	IV	0	0	0	1
MGH-NSCLC-L134-TR911	MGH-NSCLC-L134	MGH	NSCLC	M	53	0	4	IV	0	0	1	0
MGH-NSCLC-L145-TR912	MGH-NSCLC-L145	MGH	NSCLC	M	53	0	3	III	0	0	1	0
MGH-NSCLC-L149-TR883	MGH-NSCLC-L149	MGH	NSCLC	M	58	0	4	IV	0	0	0	1
MGH-NSCLC-L158-TR913	MGH-NSCLC-L158	MGH	NSCLC	F	72	0	4	IV	0	0	0	1
MGH-NSCLC-L169-TR914	MGH-NSCLC-L169	MGH	NSCLC	F	67	0	4	IV	0	0	0	1
MGH-NSCLC-L173-TR915	MGH-NSCLC-L173	MGH	NSCLC	M	63	0	4	IV	0	0	0	1
MGH-NSCLC-L178-TR918	MGH-NSCLC-L178	MGH	NSCLC	F	60	0	4	IV	0	0	0	1
MGH-NSCLC-L18-TR479	MGH-NSCLC-L18	MGH	NSCLC	M	55	0	4	IV	Adenocarcinoma	0	0	1
MGH-NSCLC-L180-TR919	MGH-NSCLC-L180	MGH	NSCLC	M	68	0	3	III	Adenocarcinoma	0	0	1
MGH-NSCLC-L189-TR2494	MGH-NSCLC-L189-TR2494	MGH	NSCLC	F	48	0	3	III	0	0	0	1
MGH-NSCLC-L19-TR461	MGH-NSCLC-L19	MGH	NSCLC	F	68	0	4	IV	Adenocarcinoma	0	0	1
MGH-NSCLC-L190-TR2495	MGH-NSCLC-L190-TR2495	MGH	NSCLC	M	72	0	3	IIIb	0	0	0	1
MGH-NSCLC-L194-TR2500	MGH-NSCLC-L194-TR2500	MGH	NSCLC	M	72	0	3	III	0	0	1	0
MGH-NSCLC-L195-TR2496	MGH-NSCLC-L195-TR2496	MGH	NSCLC	F	70	0	3	IIIa	0	0	1	0
MGH-NSCLC-L20-TR500	MGH-NSCLC-L20	MGH	NSCLC	F	68	0	4	IV	Adenocarcinoma	0	0	1
MGH-NSCLC-L206-TR2497	MGH-NSCLC-L206-TR2497	MGH	NSCLC	F	72	0	3	IIIb	0	0	1	0
MGH-NSCLC-L216-TR2498	MGH-NSCLC-L216-TR2498	MGH	NSCLC	M	66	0	3	IIIa	0	1	0	0
MGH-NSCLC-L217-TR2499	MGH-NSCLC-L217-TR2499	MGH	NSCLC	M	79	0	3	IIIa	0	1	0	0
MGH-NSCLC-L22-TR462	MGH-NSCLC-L22	MGH	NSCLC	M	62	0	4	IV	Adenocarcinoma	1	0	0
MGH-NSCLC-L23-TR524	MGH-NSCLC-L23	MGH	NSCLC	F	49	0	4	IV	Adenocarcinoma	0	0	1
MGH-NSCLC-L25-TR480	MGH-NSCLC-L25	MGH	NSCLC	M	67	0	4	IV	Adenocarcinoma	0	0	1
MGH-NSCLC-L32-TR501	MGH-NSCLC-L32	MGH	NSCLC	F	82	0	4	IV	Adenocarcinoma	0	0	1
MGH-NSCLC-L33-TR600	MGH-NSCLC-L33	MGH	NSCLC	M	64	0	4	IV	0	0	0	1
MGH-NSCLC-L36-TR502	MGH-NSCLC-L36	MGH	NSCLC	F	62	0	4	IV	Adenocarcinoma	0	0	1
MGH-NSCLC-L37-TR503	MGH-NSCLC-L37	MGH	NSCLC	F	53	0	4	IV	Adenocarcinoma	0	0	1
MGH-NSCLC-L39-TR519	MGH-NSCLC-L39	MGH	NSCLC	M	60	0	4	IV	Adenocarcinoma	0	0	1
MGH-NSCLC-L40-TR520	MGH-NSCLC-L40	MGH	NSCLC	F	64	0	4	IV	Adenocarcinoma	0	0	1
MGH-NSCLC-L41-TR616	MGH-NSCLC-L41	MGH	NSCLC	M	61	0	4	IV	0	0	0	1
MGH-NSCLC-L44-TR504	MGH-NSCLC-L44	MGH	NSCLC	F	50	0	4	IV	Adenocarcinoma	0	1	0
MGH-NSCLC-L48-TR577	MGH-NSCLC-L48	MGH	NSCLC	M	56	0	4	IV	0	0	0	1
MGH-NSCLC-L51-TR521	MGH-NSCLC-L51	MGH	NSCLC	F	64	0	4	IV	Adenocarcinoma	0	0	1
MGH-NSCLC-L56-TR481	MGH-NSCLC-L56	MGH	NSCLC	F	64	0	4	IV	Adenocarcinoma	0	0	1
MGH-NSCLC-L58-TR525	MGH-NSCLC-L58	MGH	NSCLC	F	68	0	4	IV	Adenocarcinoma	0	0	1
MGH-NSCLC-L65-TR523	MGH-NSCLC-L65	MGH	NSCLC	M	78	0	4	IV	Squamous Cell Carcinoma	0	0	1
MGH-NSCLC-L73-TR578	MGH-NSCLC-L73	MGH	NSCLC	M	70	0	4	IV	0	0	0	1
MGH-NSCLC-L78-TR695	MGH-NSCLC-L78	MGH	NSCLC	F	54	0	4	IV	0	0	0	1
MGH-NSCLC-L88-TR601	MGH-NSCLC-L88	MGH	NSCLC	M	59	0	4	IV	0	0	0	1
MGH-NSCLC-L99-TR464	MGH-NSCLC-L99	MGH	NSCLC	M	86	0	4	IV	Adenocarcinoma	0	0	1
NKI-NSCLC-0117-TR2484	NKI-NSCLC-0117-TR2484	NKI	NSCLC	F	68	2	3	IIIa	Squamous Cell Carcinoma	0	0	1
NKI-NSCLC-0193-TR2486	NKI-NSCLC-0193-TR2486	NKI	NSCLC	M	62	2	3	IIIa	Squamous Cell Carcinoma	0	0	1
NKI-NSCLC-0229-TR2488	NKI-NSCLC-0229-TR2488	NKI	NSCLC	M	63	2	3	IIIa	Adenocarcinoma	0	0	1
NKI-NSCLC-0334-TR2506	NKI-NSCLC-0334-TR2506	NKI	NSCLC	M	62	2	3	IIIa	NSCLC-NOS	0	1	0
NKI-NSCLC-0527-TR2489	NKI-NSCLC-0527-TR2489	NKI	NSCLC	M	62	2	3	IIIa	Squamous Cell Carcinoma	1	0	0
NKI-NSCLC-0760-TR2490	NKI-NSCLC-0760-TR2490	NKI	NSCLC	M	58	1	3	IIIa	Squamous Cell Carcinoma	1	0	0
NKI-NSCLC-0762-TR2511	NKI-NSCLC-0762-TR2511	NKI	NSCLC	F	51	2	3	IIIa	Adenocarcinoma	1	0	0
NKI-NSCLC-0818-TR2512	NKI-NSCLC-0818-TR2512	NKI	NSCLC	F	62	2	3	IIIa	NSCLC-NOS	0	1	0
NKI-NSCLC-1016-TR1329	NKI-NSCLC-1016	NKI	NSCLC	M	53	1	4	IV	0	0	1	0
NKI-NSCLC-1019-TR1277	NKI-NSCLC-1019	NKI	NSCLC	M	63	2	4	IV	0	0	0	1
NKI-NSCLC-1029-TR1328	NKI-NSCLC-1029	NKI	NSCLC	M	58	1	4	IV	0	0	0	1
NKI-NSCLC-1043-TR1283	NKI-NSCLC-1043	NKI	NSCLC	F	65	1	4	IV	0	0	0	1
NKI-NSCLC-1054-TR1324	NKI-NSCLC-1054	NKI	NSCLC	M	58	1	4	IV	0	0	0	1
NKI-NSCLC-1059-TR1327	NKI-NSCLC-1059	NKI	NSCLC	M	73	2	4	IV	0	0	0	1
NKI-NSCLC-107-162-TR723	NKI-NSCLC-107-161-2	NKI	NSCLC	M	54	2	4	IV	0	0	0	1
NKI-NSCLC-107-162-TR748	NKI-NSCLC-107-126	NKI	NSCLC	F	73	2	4	IV	0	0	0	1
NKI-NSCLC-107-183-TR735	NKI-NSCLC-107-183	NKI	NSCLC	F	73	2	4	IV	0	0	0	1
NKI-NSCLC-107-262-TR730	NKI-NSCLC-107-262	NKI	NSCLC	F	73	2	4	IV	0	0	0	1
NKI-NSCLC-107-288-TR732	NKI-NSCLC-107-288	NKI	NSCLC	F	73	2	4	IV	0	0	0	1
NKI-NSCLC-107-395-TR749	NKI-NSCLC-107-395	NKI	NSCLC	M	67	1	4	IV	0	0	0	1
NKI-NSCLC-107-419-TR745	NKI-NSCLC-107-419	NKI	NSCLC	M	74	2	4	IV	0	0	0	1
NKI-NSCLC-107-439-TR740	NKI-NSCLC-107-439	NKI	NSCLC	F	73	2	4	IV	0	0	0	1
NKI-NSCLC-107-508-TR734	NKI-NSCLC-107-508	NKI	NSCLC	M	41	2	4	IV	0	0	0	1
NKI-NSCLC-107-518-TR724	NKI-NSCLC-107-518	NKI	NSCLC	F	73	2	4	IV	0	0	0	1
NKI-NSCLC-107-533-TR746	NKI-NSCLC-107-533	NKI	NSCLC	M	54	2	4	IV	0	0	0	1
NKI-NSCLC-107-577-TR731	NKI-NSCLC-107-577	NKI	NSCLC	M	67	1	4	IV	0	0	0	1
NKI-NSCLC-107-599-TR743	NKI-NSCLC-107-599	NKI	NSCLC	M	52	0	4	IV	0	0	1	0
NKI-NSCLC-107-602-TR747	NKI-NSCLC-107-602	NKI	NSCLC	F	52	0	4	IV	0	1	0	0
NKI-NSCLC-107-642-TR726	NKI-NSCLC-107-642	NKI	NSCLC	F	49	2	4	IV	0	0	1	0
NKI-NSCLC-107-660-TR751	NKI-NSCLC-107-660	NKI	NSCLC	F	49	2	4	IV	0	0	0	1
NKI-NSCLC-107-703-TR737	NKI-NSCLC-107-703	NKI	NSCLC	M	67	1	4	IV	0	0	0	1
NKI-NSCLC-1082-TR1322	NKI-NSCLC-1082	NKI	NSCLC	M	67	2	4	IV	0	0	0	1
NKI-NSCLC-1109-TR1284	NKI-NSCLC-1109	NKI	NSCLC	M	70	1	4	IV	0	0	0	1
NKI-NSCLC-1128-TR1285	NKI-NSCLC-1128	NKI	NSCLC	M	74	2	4	IV	0	0	0	1
NKI-NSCLC-1143-TR1282	NKI-NSCLC-1143	NKI	NSCLC	M	68	1	4	IV	0	0	0	1
NKI-NSCLC-1198-TR1318	NKI-NSCLC-1198	NKI	NSCLC	F	57	1	4	IV	0	0	0	1
NKI-NSCLC-1205-TR1320	NKI-NSCLC-1205	NKI	NSCLC	F	66	2	4	IV	0	1	0	0
NKI-NSCLC-1244-TR1280	NKI-NSCLC-1244	NKI	NSCLC	F	58	1	4	IV	0	0	0	1
NKI-NSCLC-1342-TR1334	NKI-NSCLC-1342	NKI	NSCLC	M	74	2	4	IV	0	0	0	1
NKI-NSCLC-1349-TR1333	NKI-NSCLC-1349	NKI	NSCLC	M	65	2	4	IV	0	0	0	1
NKI-NSCLC-1362-TR1381	NKI-NSCLC-1362	NKI	NSCLC	M	74	2	4	IV	0	0	0	1
NKI-NSCLC-1369-TR1311	NKI-NSCLC-1369	NKI	NSCLC	M	74	1	4	IV	0	0	0	1
NKI-NSCLC-1379-TR1309	NKI-NSCLC-1379	NKI	NSCLC	F	59	2	4	IV	0	0	0	1
NKI-NSCLC-1409-TR1336	NKI-NSCLC-1409	NKI	NSCLC	M	69	2	4	IV	0	0	0	1
NKI-NSCLC-1420-TR1338	NKI-NSCLC-1420	NKI	NSCLC	F	57	1	4	IV	0	0	0	1
NKI-NSCLC-1422-TR1337	NKI-NSCLC-1422	NKI	NSCLC	M	75	2	4	IV	0	0	0	1
NKI-NSCLC-1459-TR1339	NKI-NSCLC-1459	NKI	NSCLC	M	65	2	4	IV	0	0	0	1
NKI-NSCLC-1470-TR1384	NKI-NSCLC-1470	NKI	NSCLC	F	68	2	4	IV	0	0	0	1
NKI-NSCLC-1476-TR1342	NKI-NSCLC-1476	NKI	NSCLC	M	74	1	4	IV	0	0	0	1
NKI-NSCLC-1485-TR1340	NKI-NSCLC-1485	NKI	NSCLC	F	60	1	4	IV	0	0	0	1
NKI-NSCLC-1523-TR1846	NKI-NSCLC-1523-TR1846	NKI	NSCLC	F	56	2	4	IV	Adenocarcinoma	0	0	1
NKI-NSCLC-1535-TR1308	NKI-NSCLC-1535	NKI	NSCLC	M	38	0	4	IV	0	0	0	1
NKI-NSCLC-1553-TR1331	NKI-NSCLC-1553	NKI	NSCLC	F	61	2	4	IV	0	0	0	1
NKI-NSCLC-1565-TR1345	NKI-NSCLC-1565	NKI	NSCLC	M	65	2	4	IV	0	0	1	0
NKI-NSCLC-1574-TR1836	NKI-NSCLC-1574-TR1836	NKI	NSCLC	F	44	1	4	IV	Adenocarcinoma	0	0	1
NKI-NSCLC-1613-TR1335	NKI-NSCLC-1613	NKI	NSCLC	F	59	2	4	IV	0	0	0	1
NKI-NSCLC-1652-TR1344	NKI-NSCLC-1652	NKI	NSCLC	M	38	0	4	IV	0	0	0	1
NKI-NSCLC-1665-TR1894	NKI-NSCLC-1665-TR1894	NKI	NSCLC	F	68	2	4	IV	Adenocarcinoma	0	0	1
NKI-NSCLC-1667-TR1341	NKI-NSCLC-1667	NKI	NSCLC	M	68	1	4	IV	0	0	0	1
NKI-NSCLC-1671-TR1912	NKI-NSCLC-1671-TR1912	NKI	NSCLC	F	55	2	4	IV	Adenocarcinoma	0	0	1
NKI-NSCLC-1691-TR2491	NKI-NSCLC-1691-TR2491	NKI	NSCLC	F	54	2	3	IIIa	Adenocarcinoma	0	1	0
NKI-NSCLC-2006-TR1842	NKI-NSCLC-2006-TR1842	NKI	NSCLC	F	60	2	4	IV	Adenocarcinoma	0	0	1
NKI-NSCLC-2153-TR1839	NKI-NSCLC-2153-TR1839	NKI	NSCLC	F	46	0	4	IV	Adenocarcinoma	0	0	1
NKI-NSCLC-2381-TR2514	NKI-NSCLC-2381-TR2514	NKI	NSCLC	F	63	2	3	IIIa	Adenocarcinoma	0	1	0
NKI-NSCLC-2679-TR2492	NKI-NSCLC-2679-TR2492	NKI	NSCLC	F	65	2	3	IIIa	Adenocarcinoma	1	0	0
NKI-NSCLC-2785-TR2208	NKI-NSCLC-2785-TR2208	NKI	NSCLC	M	54	0	4	IV	0	0	0	1
NKI-NSCLC-3209-TR2517	NKI-NSCLC-3209-TR2517	NKI	NSCLC	M	62	2	3	IIIb	NSCLC-NOS	0	0	1
NKI-NSCLC-352-TR1330	NKI-NSCLC-352	NKI	NSCLC	F	68	2	4	IV	0	0	0	1
NKI-NSCLC-4067-TR2519	NKI-NSCLC-4067-TR2519	NKI	NSCLC	M	53	2	3	IIIa	Squamous Cell Carcinoma	1	0	0
NKI-NSCLC-4147-TR2216	NKI-NSCLC-4147-TR2216	NKI	NSCLC	M	57	0	4	IV	0	0	0	1
NKI-NSCLC-4202-TR2520	NKI-NSCLC-4202-TR2520	NKI	NSCLC	F	76	2	3	IIIb	Adenocarcinoma	1	0	0
NKI-NSCLC-4245-TR2521	NKI-NSCLC-4245-TR2521	NKI	NSCLC	F	66	2	2	IIa	NSCLC-NOS	0	1	0
NKI-NSCLC-4649-TR2522	NKI-NSCLC-4649-TR2522	NKI	NSCLC	M	83	0	3	IIIa	Adenocarcinoma	1	0	0
NKI-NSCLC-4888-TR2493	NKI-NSCLC-4888-TR2493	NKI	NSCLC	M	79	2	1	I	Adenocarcinoma	0	0	1
NKI-NSCLC-5465-TR2524	NKI-NSCLC-5465-TR2524	NKI	NSCLC	M	71	2	3	III	Squamous Cell Carcinoma	1	0	0
NKI-NSCLC-582-TR1279	NKI-NSCLC-582	NKI	NSCLC	M	69	2	4	IV	0	0	0	1
NKI-NSCLC-706-TR1314	NKI-NSCLC-706	NKI	NSCLC	M	74	0	4	IV	0	0	0	1
NKI-NSCLC-865-TR1312	NKI-NSCLC-865	NKI	NSCLC	M	67	2	4	IV	0	0	0	1
NKI-NSCLC-868-TR1316	NKI-NSCLC-868	NKI	NSCLC	M	58	2	4	IV	0	0	0	1
NKI-NSCLC-879-TR1315	NKI-NSCLC-879	NKI	NSCLC	F	72	0	4	IV	0	0	0	1
NKI-NSCLC-882-TR1319	NKI-NSCLC-882	NKI	NSCLC	M	58	1	4	IV	0	0	0	1
NKI-NSCLC-975-TR1317	NKI-NSCLC-975	NKI	NSCLC	M	73	2	4	IV	0	0	0	1
Pang-NSCLC-B295-2-TR454	Pang-NSCLC-B295-2	PANG	NSCLC	M	72	0	4	IV	0	0	0	1
TR4633-NSCLC-NKI	LEMA-UZR-0060	NKI	NSCLC	F	74	0	1	Ib	Adenocarcinoma	1	0	0
TR4634-NSCLC-NKI	LEMA-MMC-0018	NKI	NSCLC	M	77	0	2	IIb	Squamous Cell Carcinoma	0	1	0
TR4644-NSCLC-NKI	LEMA-UZR-0142	NKI	NSCLC	M	64	0	2	IIb	Squamous Cell Carcinoma	0	1	0
TR4645-NSCLC-NKI	LEMA-UZR-0138	NKI	NSCLC	M	77	0	2	IIb	Squamous Cell Carcinoma	1	0	0
TR4654-NSCLC-NKI	LEMA-UZR-0001	NKI	NSCLC	F	75	2	1	1mi	Adenocarcinoma	0	0	1
TR4656-NSCLC-NKI	LEMA-FLV-0009	NKI	NSCLC	M	73	0	3	III	Adenocarcinoma	0	0	1
TR4657-NSCLC-NKI	LEMA-TGI-0002	NKI	NSCLC	F	76	0	2	IIb	0	0	0	1
TR4659-NSCLC-NKI	LEMA-UZR-0023	NKI	NSCLC	M	76	1	2	IIa	Squamous Cell Carcinoma	1	0	0
TR4663-NSCLC-NKI	LEMA-UZR-0040	NKI	NSCLC	F	77	1	3	III	Adenocarcinoma	1	0	0
TR4666-NSCLC-NKI	LEMA-UZR-0034	NKI	NSCLC	M	67	1	2	IIa	Squamous Cell Carcinoma	0	0	1
TR4668-NSCLC-NKI	LEMA-MCH-0026	NKI	NSCLC	M	60	0	1	Ic	Adenocarcinoma	0	1	0
TR4669-NSCLC-NKI	LEMA-MMC-0014	NKI	NSCLC	M	81	2	2	IIa	Adenocarcinoma	0	1	0
TR4670-NSCLC-NKI	LEMA-UZR-0071	NKI	NSCLC	M	73	0	2	IIb	Adenocarcinoma	1	0	0
TR4673-NSCLC-NKI	LEMA-UZR-0062	NKI	NSCLC	M	56	0	2	IIa	Adenocarcinoma	0	0	1
TR4676-NSCLC-NKI	LEMA-UZR-0007	NKI	NSCLC	F	56	0	3	III	Squamous Cell Carcinoma	0	0	1
TR4682-NSCLC-NKI	LEMA-UZR-0149	NKI	NSCLC	M	66	0	1	I	Squamous Cell Carcinoma	0	0	1
TR4816-NSCLC-MAAS	LS-06-A	MAAS	NSCLC	F	56	2	3	IIIa	0	1	0	0
TR4818-NSCLC-MAAS	LS-07-A	MAAS	NSCLC	F	65	0	1	Ia	Adenocarcinoma	0	1	0
TR4884-NSCLC-MAAS	LS-08-A	MAAS	NSCLC	M	54	2	2	IIa	Squamous Cell Carcinoma	0	0	1
TR4886-NSCLC-MAAS	LS-12-A	MAAS	NSCLC	M	80	2	2	IIb	Adenocarcinoma	0	1	0
TR4888-NSCLC-MAAS	LS-13-A	MAAS	NSCLC	M	59	1	1	Ia	Squamous Cell Carcinoma	0	0	1
TR4890-NSCLC-MAAS	LS-14-A	MAAS	NSCLC	F	77	2	3	IIIa	Squamous Cell Carcinoma	0	1	0
TR4892-NSCLC-MAAS	LS-17-A	MAAS	NSCLC	M	76	2	1	Ib	Adenocarcinoma	0	0	1
TR4894-NSCLC-MAAS	LS-20-A	MAAS	NSCLC	F	70	2	1	Ia	0	0	0	1
TR4896-NSCLC-MAAS	LS-21-A	MAAS	NSCLC	F	52	2	1	Ib	Adenocarcinoma	0	1	0
TR4900-NSCLC-MAAS	LS-25-A	MAAS	NSCLC	M	68	1	1	Ib	Adenocarcinoma	1	0	0
TR4902-NSCLC-MAAS	LS-26-A	MAAS	NSCLC	F	76	0	1	Ia	Adenocarcinoma	0	1	0
TR4906-NSCLC-MAAS	LS-30-A	MAAS	NSCLC	M	67	2	3	IIIa	0	1	0	0
TR4908-NSCLC-MAAS	LS-34-A	MAAS	NSCLC	M	78	0	3	IIIa	Squamous Cell Carcinoma	0	1	0
TR4909-NSCLC-MAAS	LS-35-A	MAAS	NSCLC	M	80	2	1	Ib	Squamous Cell Carcinoma	1	0	0
TR4911-NSCLC-MAAS	LS-36-A	MAAS	NSCLC	F	67	2	3	IIIa	NSCLC Sarcomatoid	0	1	0
TR4913-NSCLC-MAAS	LS-38-A	MAAS	NSCLC	F	53	1	1	Ia	Adenocarcinoma	0	0	1
TR4915-NSCLC-MAAS	LS-39-A	MAAS	NSCLC	F	66	1	1	Ib	Adenocarcinoma	1	0	0
TR4955-NSCLC-MAAS	LS-05-A	MAAS	NSCLC	F	69	1	1	Ib	Squamous Cell Carcinoma	1	0	0
TR4957-NSCLC-MAAS	LS-09-A	MAAS	NSCLC	F	68	2	3	IIIa	Squamous Cell Carcinoma	1	0	0
TR4968-NSCLC-MAAS	LS-16-A	MAAS	NSCLC	M	65	2	1	Ib	Adenocarcinoma	0	0	1
TR5088-NSCLC-MAAS	LS-29-A	MAAS	NSCLC	F	62	2	2	IIa	Adenocarcinoma	0	0	1
TR5090-NSCLC-MAAS	LS-31-A	MAAS	NSCLC	M	80	2	1	Ia	Adenocarcinoma	0	0	1
TR5105-NSCLC-MAAS	LS-15-A	MAAS	NSCLC	F	69	1	2	IIb	0	0	1	0
TR5106-NSCLC-MAAS	LS-18-A	MAAS	NSCLC	F	65	2	1	Ib	Adenocarcinoma	0	1	0
TR5107-NSCLC-MAAS	LS-19-A	MAAS	NSCLC	F	68	1	1	Ia	Adenocarcinoma	0	0	1
TR5109-NSCLC-MAAS	LS-22-A	MAAS	NSCLC	F	55	1	1	Ib	Adenocarcinoma	0	1	0
TR5111-NSCLC-MAAS	LS-24-A	MAAS	NSCLC	M	60	2	3	IIIa	Squamous Cell Carcinoma	0	0	1
TR5113-NSCLC-MAAS	LS-27-A	MAAS	NSCLC	F	59	1	1	Ia	Adenocarcinoma	1	0	0
TR5159-NSCLC-MAAS	LS-32-A	MAAS	NSCLC	M	65	2	3	IIIa	Adenocarcinoma	0	1	0
TR5161-NSCLC-MAAS	LS-33-A	MAAS	NSCLC	M	60	2	1	Ib	Squamous Cell Carcinoma	1	0	0
Vumc-LGG-VU028-1-TR633	Vumc-NSCLC-VU028-1	VUMC	NSCLC	F	55	2	4	IV	Adenocarcinoma	0	0	1
Vumc-LGG-VU106-1-TR605	Vumc-NSCLC-VU106-1	VUMC	NSCLC	M	67	0	4	IV	0	0	0	1
Vumc-NSCLC-027	Vumc-NSCLC-027	VUMC	NSCLC	M	52	1	4	IV	0	0	0	1
Vumc-NSCLC-052-TR460	Vumc-NSCLC-052	VUMC	NSCLC	M	44	1	4	IV	Adenocarcinoma	0	0	1
Vumc-NSCLC-054	Vumc-NSCLC-054	VUMC	NSCLC	F	61	0	4	IV	Adenocarcinoma	0	0	1
Vumc-NSCLC-063	Vumc-NSCLC-063	VUMC	NSCLC	F	61	1	4	IV	Adenocarcinoma	0	0	1
Vumc-NSCLC-068	Vumc-NSCLC-068	VUMC	NSCLC	M	54	2	4	IV	Large Cell Carcinoma	0	0	1
Vumc-NSCLC-070	Vumc-NSCLC-070	VUMC	NSCLC	M	68	2	4	IV	Adenocarcinoma	0	0	1
Vumc-NSCLC-071-TR486	Vumc-NSCLC-071	VUMC	NSCLC	F	50	0	4	IV	Adenocarcinoma	1	0	0
Vumc-NSCLC-080	Vumc-NSCLC-080	VUMC	NSCLC	F	60	1	4	IV	Adenocarcinoma	0	0	1
Vumc-NSCLC-081	Vumc-NSCLC-081	VUMC	NSCLC	M	43	0	4	IV	Adenocarcinoma	0	0	1
Vumc-NSCLC-083	Vumc-NSCLC-083	VUMC	NSCLC	M	63	1	4	IV	Adenocarcinoma	0	1	0
Vumc-NSCLC-084	Vumc-NSCLC-084	VUMC	NSCLC	F	61	1	4	IV	Adenocarcinoma	0	0	1
Vumc-NSCLC-086	Vumc-NSCLC-086	VUMC	NSCLC	M	62	0	4	IV	Adenocarcinoma	1	0	0
Vumc-NSCLC-088	Vumc-NSCLC-088	VUMC	NSCLC	M	62	2	4	IV	Adenocarcinoma	0	0	1
Vumc-NSCLC-089	Vumc-NSCLC-089	VUMC	NSCLC	F	73	0	4	IV	Adenocarcinoma	0	0	1
Vumc-NSCLC-092	Vumc-NSCLC-092	VUMC	NSCLC	M	81	1	4	IV	Adenocarcinoma	0	0	1
Vumc-NSCLC-093	Vumc-NSCLC-093	VUMC	NSCLC	M	63	2	4	IV	0	1	0	0
Vumc-NSCLC-094	Vumc-NSCLC-094	VUMC	NSCLC	M	49	0	4	IV	Adenocarcinoma	0	0	1
Vumc-NSCLC-103	Vumc-NSCLC-103	VUMC	NSCLC	M	65	1	4	IV	Adenocarcinoma	0	0	1
Vumc-NSCLC-105-TR950	Vumc-NSCLC-105	VUMC	NSCLC	M	44	0	4	IV	Adenocarcinoma	0	0	1
Vumc-NSCLC-1052-TR2196	Vumc-NSCLC-1052-TR2196	VUMC	NSCLC	F	67	0	4	IV	0	0	0	1
Vumc-NSCLC-106-TR705	Vumc-NSCLC-106	VUMC	NSCLC	M	66	0	4	IV	Adenocarcinoma	0	0	1
Vumc-NSCLC-107-TR487	Vumc-NSCLC-107	VUMC	NSCLC	M	66	0	4	IV	0	0	0	1
Vumc-NSCLC-109-1	Vumc-NSCLC-109-1	VUMC	NSCLC	F	74	0	4	IV	Adenocarcinoma	0	0	1
Vumc-NSCLC-1092-TR2195	Vumc-NSCLC-1092-TR2195	VUMC	NSCLC	M	62	0	4	IV	0	1	0	0
Vumc-NSCLC-113	Vumc-NSCLC-113	VUMC	NSCLC	F	55	0	4	IV	Adenocarcinoma	0	0	1
Vumc-NSCLC-114	Vumc-NSCLC-114	VUMC	NSCLC	M	47	0	4	IV	Adenocarcinoma	0	0	1
Vumc-NSCLC-115-TR706	Vumc-NSCLC-115	VUMC	NSCLC	F	83	0	4	IV	0	0	0	1
Vumc-NSCLC-117	Vumc-NSCLC-117	VUMC	NSCLC	M	67	2	4	IV	Adenocarcinoma	0	0	1
Vumc-NSCLC-118	Vumc-NSCLC-118	VUMC	NSCLC	F	68	0	4	IV	Adenocarcinoma	0	0	1
Vumc-NSCLC-1190-TR2199	Vumc-NSCLC-1190-TR2199	VUMC	NSCLC	F	67	0	3	IIIa	Adenocarcinoma	0	0	1
Vumc-NSCLC-120	Vumc-NSCLC-120	VUMC	NSCLC	F	53	0	4	IV	Adenocarcinoma	0	0	1
Vumc-NSCLC-121	Vumc-NSCLC-121	VUMC	NSCLC	M	60	0	4	IV	0	0	0	1
Vumc-NSCLC-122	Vumc-NSCLC-122	VUMC	NSCLC	F	83	0	4	IV	0	0	0	1
Vumc-NSCLC-124	Vumc-NSCLC-124	VUMC	NSCLC	F	55	0	4	IV	0	0	0	1
Vumc-NSCLC-125	Vumc-NSCLC-125	VUMC	NSCLC	F	56	0	4	IV	Adenocarcinoma	0	0	1
Vumc-NSCLC-127	Vumc-NSCLC-127-1	VUMC	NSCLC	M	61	2	4	IV	Adenocarcinoma	0	0	1
Vumc-NSCLC-128	Vumc-NSCLC-128	VUMC	NSCLC	M	66	0	4	IV	Adenocarcinoma	0	0	1
Vumc-NSCLC-1286-TR2198	Vumc-NSCLC-1286-TR2198	VUMC	NSCLC	F	47	0	4	IV	0	0	0	1
Vumc-NSCLC-129-TR457	Vumc-NSCLC-129-2	VUMC	NSCLC	M	59	2	4	IV	Adenocarcinoma	0	0	1
Vumc-NSCLC-130-TR952	Vumc-NSCLC-130	VUMC	NSCLC	M	40	0	4	IV	0	0	0	1
Vumc-NSCLC-131-TR709	Vumc-NSCLC-131	VUMC	NSCLC	F	46	2	4	IV	0	0	0	1
Vumc-NSCLC-132-1	Vumc-NSCLC-132-1	VUMC	NSCLC	M	53	1	4	IV	Adenocarcinoma	1	0	0
Vumc-NSCLC-133	Vumc-NSCLC-133	VUMC	NSCLC	F	81	0	4	IV	Adenocarcinoma	0	0	1
Vumc-NSCLC-1339-TR2197	Vumc-NSCLC-1339-TR2197	VUMC	NSCLC	F	60	0	4	IV	0	0	0	1
Vumc-NSCLC-134	Vumc-NSCLC-134	VUMC	NSCLC	M	63	1	4	IV	Adenocarcinoma	0	1	0
Vumc-NSCLC-136	Vumc-NSCLC-136	VUMC	NSCLC	M	63	1	4	IV	Adenocarcinoma	1	0	0
Vumc-NSCLC-137	Vumc-NSCLC-137	VUMC	NSCLC	M	74	0	4	IV	Adenocarcinoma	0	0	1
Vumc-NSCLC-138	Vumc-NSCLC-138	VUMC	NSCLC	F	59	0	4	IV	0	0	0	1
Vumc-NSCLC-139	Vumc-NSCLC-139	VUMC	NSCLC	M	47	0	4	IV	Adenocarcinoma	0	0	1
Vumc-NSCLC-140	Vumc-NSCLC-140	VUMC	NSCLC	M	53	1	4	IV	Adenocarcinoma	1	0	0
Vumc-NSCLC-141	Vumc-NSCLC-141	VUMC	NSCLC	M	49	1	4	IV	Adenocarcinoma	0	0	1
Vumc-NSCLC-142	Vumc-NSCLC-142	VUMC	NSCLC	M	43	0	4	IV	Adenocarcinoma	0	0	1
Vumc-NSCLC-143	Vumc-NSCLC-143	VUMC	NSCLC	F	62	2	4	IV	Adenocarcinoma	0	0	1
Vumc-NSCLC-144	Vumc-NSCLC-144	VUMC	NSCLC	M	43	0	4	IV	Adenocarcinoma	0	0	1
Vumc-NSCLC-145	Vumc-NSCLC-145	VUMC	NSCLC	F	71	2	4	IV	0	0	0	1
Vumc-NSCLC-147	Vumc-NSCLC-147	VUMC	NSCLC	F	61	1	4	IV	0	0	0	1
Vumc-NSCLC-148-TR953	Vumc-NSCLC-148	VUMC	NSCLC	F	53	2	4	IV	0	1	0	0
Vumc-NSCLC-149-TR954	Vumc-NSCLC-149	VUMC	NSCLC	F	73	0	4	IV	0	0	0	1
Vumc-NSCLC-149-TR954-seq2	Vumc-NSCLC-149-TR954-seq2	VUMC	NSCLC	F	73	0	4	IV	0	0	0	1
Vumc-NSCLC-150	Vumc-NSCLC-150	VUMC	NSCLC	M	39	0	4	IV	0	0	0	1
Vumc-NSCLC-151-TR463	Vumc-NSCLC-151	VUMC	NSCLC	F	66	0	4	IV	Adenocarcinoma	0	1	0
Vumc-NSCLC-154	Vumc-NSCLC-154	VUMC	NSCLC	M	66	1	4	IV	Adenocarcinoma	0	0	1
Vumc-NSCLC-155	Vumc-NSCLC-155	VUMC	NSCLC	M	64	2	4	IV	0	0	0	1
Vumc-NSCLC-157-TR955	Vumc-NSCLC-157	VUMC	NSCLC	M	48	0	4	IV	0	1	0	0
Vumc-NSCLC-158-TR956	Vumc-NSCLC-158	VUMC	NSCLC	M	55	0	4	IV	Adenocarcinoma	0	0	1
Vumc-NSCLC-159-TR957	Vumc-NSCLC-159	VUMC	NSCLC	F	55	0	4	IV	Adenocarcinoma	0	0	1
Vumc-NSCLC-160-TR690	Vumc-NSCLC-160	VUMC	NSCLC	F	54	1	4	IV	Adenocarcinoma	0	0	1
Vumc-NSCLC-161-TR958	Vumc-NSCLC-161	VUMC	NSCLC	M	65	0	4	IV	Adenocarcinoma	0	0	1
Vumc-NSCLC-163-TR959	Vumc-NSCLC-163	VUMC	NSCLC	M	42	0	4	IV	Adenocarcinoma	0	0	1
Vumc-NSCLC-164-TR691	Vumc-NSCLC-164	VUMC	NSCLC	M	48	0	4	IV	Adenocarcinoma	0	0	1
Vumc-NSCLC-165-TR692	Vumc-NSCLC-165	VUMC	NSCLC	F	62	2	4	IV	Adenocarcinoma	1	0	0
Vumc-NSCLC-166-TR960	Vumc-NSCLC-166	VUMC	NSCLC	F	65	2	4	IV	Adenocarcinoma	0	0	1
Vumc-NSCLC-168-TR694	Vumc-NSCLC-168	VUMC	NSCLC	F	56	2	4	IV	0	0	0	1
Vumc-NSCLC-169-TR961	Vumc-NSCLC-169	VUMC	NSCLC	F	64	0	4	IV	Adenocarcinoma	0	0	1
Vumc-NSCLC-170-TR666	Vumc-NSCLC-170	VUMC	NSCLC	F	65	2	4	IV	0	0	0	1
Vumc-NSCLC-171-TR962	Vumc-NSCLC-171	VUMC	NSCLC	F	63	2	4	IV	Adenocarcinoma	1	0	0
Vumc-NSCLC-172-TR667	Vumc-NSCLC-172	VUMC	NSCLC	F	54	2	4	IV	Adenocarcinoma	0	0	1
Vumc-NSCLC-173-TR668	Vumc-NSCLC-173	VUMC	NSCLC	F	66	0	4	IV	Adenocarcinoma	1	0	0
Vumc-NSCLC-174-TR669	Vumc-NSCLC-174	VUMC	NSCLC	F	49	1	4	IV	Adenocarcinoma	1	0	0
Vumc-NSCLC-178-TR1255	Vumc-NSCLC-178	VUMC	NSCLC	M	61	0	4	IV	Adenocarcinoma	0	0	1
Vumc-NSCLC-179-TR670	Vumc-NSCLC-179	VUMC	NSCLC	M	67	1	4	IV	Adenocarcinoma	0	0	1
Vumc-NSCLC-181-TR876	Vumc-NSCLC-181	VUMC	NSCLC	F	57	2	4	IV	0	0	0	1
Vumc-NSCLC-183-TR671	Vumc-NSCLC-183	VUMC	NSCLC	F	47	2	4	IV	0	0	0	1
Vumc-NSCLC-184-TR710	Vumc-NSCLC-184	VUMC	NSCLC	F	62	2	4	IV	Adenocarcinoma	0	1	0
Vumc-NSCLC-185-TR711	Vumc-NSCLC-185	VUMC	NSCLC	F	54	1	4	IV	0	0	0	1
Vumc-NSCLC-186-TR974	Vumc-NSCLC-186	VUMC	NSCLC	F	61	0	4	IV	Adenocarcinoma	0	0	1
Vumc-NSCLC-187-TR975	Vumc-NSCLC-187	VUMC	NSCLC	F	73	0	4	IV	0	0	0	1
Vumc-NSCLC-188-TR712	Vumc-NSCLC-188	VUMC	NSCLC	F	68	0	4	IV	Adenocarcinoma	0	0	1
Vumc-NSCLC-189-TR713	Vumc-NSCLC-189	VUMC	NSCLC	M	73	0	4	IV	Adenocarcinoma	0	0	1
Vumc-NSCLC-191-TR898	Vumc-NSCLC-191	VUMC	NSCLC	F	56	0	4	IV	Adenocarcinoma	0	0	1
Vumc-NSCLC-194-TR899	Vumc-NSCLC-194	VUMC	NSCLC	F	81	0	4	IV	Adenocarcinoma	0	0	1
Vumc-NSCLC-195-TR877	Vumc-NSCLC-195	VUMC	NSCLC	F	79	0	4	IV	0	0	0	1
Vumc-NSCLC-198-TR976	Vumc-NSCLC-198	VUMC	NSCLC	F	63	2	4	IV	Adenocarcinoma	0	1	0
Vumc-NSCLC-199-TR977	Vumc-NSCLC-199	VUMC	NSCLC	F	39	0	4	IV	Adenocarcinoma	0	0	1
Vumc-NSCLC-200-TR978	Vumc-NSCLC-200	VUMC	NSCLC	F	59	0	4	IV	0	0	0	1
Vumc-NSCLC-201-TR979	Vumc-NSCLC-201	VUMC	NSCLC	M	63	2	4	IV	Adenocarcinoma	0	0	1
Vumc-NSCLC-202-TR900	Vumc-NSCLC-202	VUMC	NSCLC	M	64	0	4	IV	0	0	0	1
Vumc-NSCLC-203-TR980	Vumc-NSCLC-203	VUMC	NSCLC	F	61	0	4	IV	Adenocarcinoma	0	0	1
Vumc-NSCLC-204-TR901	Vumc-NSCLC-204	VUMC	NSCLC	M	39	0	4	IV	0	0	0	1
Vumc-NSCLC-205-TR870	Vumc-NSCLC-205	VUMC	NSCLC	M	88	1	4	IV	Adenocarcinoma	0	0	1
Vumc-NSCLC-207-TR981	Vumc-NSCLC-207	VUMC	NSCLC	M	63	0	4	IV	0	0	0	1
Vumc-NSCLC-208-TR902	Vumc-NSCLC-208	VUMC	NSCLC	M	55	1	4	IV	Adenocarcinoma	0	0	1
Vumc-NSCLC-209-TR871	Vumc-NSCLC-209	VUMC	NSCLC	M	79	0	4	IV	0	0	0	1
Vumc-NSCLC-210-TR982	Vumc-NSCLC-210	VUMC	NSCLC	M	78	2	4	IV	Adenocarcinoma	0	0	1
Vumc-NSCLC-211-TR903	Vumc-NSCLC-211	VUMC	NSCLC	M	27	0	4	IV	Adenocarcinoma	0	0	1
Vumc-NSCLC-212-TR878	Vumc-NSCLC-212	VUMC	NSCLC	M	88	1	4	IV	Adenocarcinoma	0	0	1
Vumc-NSCLC-213-TR872	Vumc-NSCLC-213	VUMC	NSCLC	M	72	0	4	IV	Adenocarcinoma	0	0	1
Vumc-NSCLC-214-TR873	Vumc-NSCLC-214	VUMC	NSCLC	F	62	2	4	IV	Adenocarcinoma	0	0	1
Vumc-NSCLC-216-TR874	Vumc-NSCLC-216	VUMC	NSCLC	M	68	1	2	IIb	Adenocarcinoma	0	1	0
Vumc-NSCLC-217-TR904	Vumc-NSCLC-217	VUMC	NSCLC	M	64	0	4	IV	Adenocarcinoma	0	0	1
Vumc-NSCLC-218-TR983	Vumc-NSCLC-218	VUMC	NSCLC	F	76	0	4	IV	0	0	0	1
Vumc-NSCLC-219-TR916	Vumc-NSCLC-219	VUMC	NSCLC	F	54	1	4	IV	0	0	0	1
Vumc-NSCLC-221-TR984	Vumc-NSCLC-221	VUMC	NSCLC	F	61	0	4	IV	Adenocarcinoma	0	0	1
Vumc-NSCLC-223-TR996	Vumc-NSCLC-223	VUMC	NSCLC	F	59	1	4	IV	Adenocarcinoma	0	0	1
Vumc-NSCLC-224-TR879	Vumc-NSCLC-224	VUMC	NSCLC	M	73	0	4	IV	Adenocarcinoma	0	0	1
Vumc-NSCLC-225-TR905	Vumc-NSCLC-225	VUMC	NSCLC	M	48	0	4	IV	Adenocarcinoma	0	1	0
Vumc-NSCLC-226-TR997	Vumc-NSCLC-226	VUMC	NSCLC	M	42	0	4	IV	Adenocarcinoma	0	0	1
Vumc-NSCLC-229-TR881	Vumc-NSCLC-229	VUMC	NSCLC	F	65	2	4	IV	0	0	0	1
Vumc-NSCLC-230-TR882	Vumc-NSCLC-230	VUMC	NSCLC	M	71	0	4	IV	Adenocarcinoma	0	0	1
Vumc-NSCLC-232-TR998	Vumc-NSCLC-232	VUMC	NSCLC	F	63	2	4	IV	Adenocarcinoma	1	0	0
Vumc-NSCLC-236-TR939	Vumc-NSCLC-236	VUMC	NSCLC	M	78	0	4	IV	0	0	0	1
Vumc-NSCLC-239-TR940	Vumc-NSCLC-239	VUMC	NSCLC	M	63	0	4	IV	Adenocarcinoma	0	0	1
Vumc-NSCLC-240-TR999	Vumc-NSCLC-240	VUMC	NSCLC	M	72	0	4	IV	0	0	0	1
Vumc-NSCLC-241-TR1000	Vumc-NSCLC-241	VUMC	NSCLC	F	39	0	4	IV	Adenocarcinoma	0	0	1
Vumc-NSCLC-242-TR1001	Vumc-NSCLC-242	VUMC	NSCLC	F	61	0	4	IV	Adenocarcinoma	0	0	1
Vumc-NSCLC-243-TR1002	Vumc-NSCLC-243	VUMC	NSCLC	F	59	0	4	IV	0	0	0	1
Vumc-NSCLC-244-TR1003	Vumc-NSCLC-244	VUMC	NSCLC	F	84	0	4	IV	Adenocarcinoma	0	0	1
Vumc-NSCLC-248-TR1004	Vumc-NSCLC-248	VUMC	NSCLC	M	88	1	4	IV	Adenocarcinoma	0	0	1
Vumc-NSCLC-250-TR1005	Vumc-NSCLC-250	VUMC	NSCLC	F	74	2	4	IV	0	0	0	1
Vumc-NSCLC-251-TR1276	Vumc-NSCLC-251	VUMC	NSCLC	M	69	0	4	IV	Adenocarcinoma	0	0	1
Vumc-NSCLC-253-TR1237	Vumc-NSCLC-253	VUMC	NSCLC	F	53	2	3	III	Adenocarcinoma	1	0	0
Vumc-NSCLC-255-TR1006	Vumc-NSCLC-255	VUMC	NSCLC	F	71	2	4	IV	Adenocarcinoma	0	0	1
Vumc-NSCLC-257-TR1234	Vumc-NSCLC-257	VUMC	NSCLC	M	75	1	4	IV	Squamous Cell Carcinoma	0	0	1
Vumc-NSCLC-258-TR1238	Vumc-NSCLC-258	VUMC	NSCLC	M	61	1	4	IV	Adenocarcinoma	0	0	1
Vumc-NSCLC-259-TR1007	Vumc-NSCLC-259	VUMC	NSCLC	M	63	2	4	IV	Adenocarcinoma	0	0	1
Vumc-NSCLC-260-TR1008	Vumc-NSCLC-260	VUMC	NSCLC	M	78	0	4	IV	0	0	0	1
Vumc-NSCLC-265-TR1019	Vumc-NSCLC-265	VUMC	NSCLC	F	68	0	4	IV	Adenocarcinoma	0	0	1
Vumc-NSCLC-267-TR1020	Vumc-NSCLC-267	VUMC	NSCLC	M	72	0	4	IV	Adenocarcinoma	0	0	1
Vumc-NSCLC-269-TR1021	Vumc-NSCLC-269	VUMC	NSCLC	F	53	2	4	IV	0	0	1	0
Vumc-NSCLC-273-TR2176	Vumc-NSCLC-273-TR2176	VUMC	NSCLC	F	72	0	4	IV	0	0	0	1
Vumc-NSCLC-278-TR1048	Vumc-NSCLC-278	VUMC	NSCLC	M	69	0	4	IV	Adenocarcinoma	0	0	1
Vumc-NSCLC-282-TR1031	Vumc-NSCLC-282	VUMC	NSCLC	M	73	0	4	IV	Adenocarcinoma	0	0	1
Vumc-NSCLC-285-TR2177	Vumc-NSCLC-285-TR2177	VUMC	NSCLC	M	56	0	4	IV	0	0	0	1
Vumc-NSCLC-288-TR1268	Vumc-NSCLC-288	VUMC	NSCLC	M	53	1	4	IV	Squamous Cell Carcinoma	0	1	0
Vumc-NSCLC-296-TR1032	Vumc-NSCLC-296	VUMC	NSCLC	F	68	0	4	IV	Adenocarcinoma	0	0	1
Vumc-NSCLC-298-TR1033	Vumc-NSCLC-298	VUMC	NSCLC	F	74	2	4	IV	0	0	0	1
Vumc-NSCLC-300-TR1034	Vumc-NSCLC-300	VUMC	NSCLC	F	56	2	4	IV	0	0	0	1
Vumc-NSCLC-313-TR1243	Vumc-NSCLC-313	VUMC	NSCLC	M	40	1	4	IV	Squamous Cell Carcinoma	0	0	1
Vumc-NSCLC-317-TR1244	Vumc-NSCLC-317	VUMC	NSCLC	M	78	0	4	IV	Adenocarcinoma	0	0	1
Vumc-NSCLC-323-TR1245	Vumc-NSCLC-323	VUMC	NSCLC	M	55	1	4	IV	0	0	0	1
Vumc-NSCLC-335-TR1294	Vumc-NSCLC-335	VUMC	NSCLC	M	62	0	4	IV	Adenocarcinoma	0	1	0
Vumc-NSCLC-348-TR1035	Vumc-NSCLC-348	VUMC	NSCLC	M	69	0	4	IV	Adenocarcinoma	0	0	1
Vumc-NSCLC-361-TR1036	Vumc-NSCLC-361	VUMC	NSCLC	M	47	2	4	IV	Adenocarcinoma	0	0	1
Vumc-NSCLC-374-TR2178	Vumc-NSCLC-374-TR2178	VUMC	NSCLC	F	56	0	4	IV	0	0	0	1
Vumc-NSCLC-388-TR2477	Vumc-NSCLC-388-TR2477	VUMC	NSCLC	M	68	0	3	IIIb	Adenocarcinoma	1	0	0
Vumc-NSCLC-390-TR2479	Vumc-NSCLC-390-TR2479	VUMC	NSCLC	M	61	1	3	IIIa	Adenocarcinoma	0	1	0
Vumc-NSCLC-391-TR1272	Vumc-NSCLC-391	VUMC	NSCLC	M	65	2	4	IV	0	0	0	1
Vumc-NSCLC-393-TR2478	Vumc-NSCLC-393-TR2478	VUMC	NSCLC	M	62	0	3	IIIa	Adenocarcinoma	0	1	0
Vumc-NSCLC-394-TR1273	Vumc-NSCLC-394	VUMC	NSCLC	M	53	2	4	IV	Adenocarcinoma	0	0	1
Vumc-NSCLC-441-TR2238	Vumc-NSCLC-441-TR2238	VUMC	NSCLC	F	55	2	3	IIIb	0	0	0	1
Vumc-NSCLC-459-TR2480	Vumc-NSCLC-459-TR2480	VUMC	NSCLC	M	60	0	3	IIIb	Squamous Cell Carcinoma	0	0	1
Vumc-NSCLC-461-TR1303	Vumc-NSCLC-461	VUMC	NSCLC	M	39	1	4	IV	Squamous Cell Carcinoma	0	0	1
Vumc-NSCLC-470-TR1275	Vumc-NSCLC-470	VUMC	NSCLC	M	75	0	4	IV	Adenocarcinoma	0	0	1
Vumc-NSCLC-483-TR2179	Vumc-NSCLC-483-TR2179	VUMC	NSCLC	M	65	0	4	IV	0	0	1	0
Vumc-NSCLC-49	Vumc-NSCLC-49	VUMC	NSCLC	F	50	0	4	IV	0	0	0	1
Vumc-NSCLC-513-TR1305	Vumc-NSCLC-513	VUMC	NSCLC	M	53	2	4	IV	Adenocarcinoma	0	0	1
Vumc-NSCLC-514-TR1306	Vumc-NSCLC-514	VUMC	NSCLC	M	65	2	4	IV	0	1	0	0
Vumc-NSCLC-533-TR2182	Vumc-NSCLC-533-TR2182	VUMC	NSCLC	M	61	0	4	IV	0	0	0	1
Vumc-NSCLC-539-TR2482	Vumc-NSCLC-539-TR2482	VUMC	NSCLC	M	62	2	3	IIIb	0	1	0	0
Vumc-NSCLC-546-TR2180	Vumc-NSCLC-546-TR2180	VUMC	NSCLC	F	69	0	4	IV	0	0	0	1
Vumc-NSCLC-551-TR2181	Vumc-NSCLC-551-TR2181	VUMC	NSCLC	M	69	0	4	IV	0	0	0	1
Vumc-NSCLC-57	Vumc-NSCLC-57	VUMC	NSCLC	M	67	0	4	IV	Adenocarcinoma	0	0	1
Vumc-NSCLC-574-TR1307	Vumc-NSCLC-574	VUMC	NSCLC	M	75	0	4	IV	Adenocarcinoma	0	0	1
Vumc-NSCLC-574-TR1307-seq2	Vumc-NSCLC-574-TR1307-seq2	VUMC	NSCLC	M	75	0	4	IV	Adenocarcinoma	0	0	1
Vumc-NSCLC-577-TR2483	Vumc-NSCLC-577-TR2483	VUMC	NSCLC	F	57	2	3	IIIb	Adenocarcinoma	0	1	0
Vumc-NSCLC-59	Vumc-NSCLC-59	VUMC	NSCLC	M	54	1	4	IV	Adenocarcinoma	0	0	1
Vumc-NSCLC-598-TR2185	Vumc-NSCLC-598-TR2185	VUMC	NSCLC	M	69	0	4	IV	0	0	0	1
Vumc-NSCLC-603-TR2184	Vumc-NSCLC-603-TR2184	VUMC	NSCLC	F	61	0	4	IV	0	0	0	1
Vumc-NSCLC-611-TR2183	Vumc-NSCLC-611-TR2183	VUMC	NSCLC	F	60	0	4	IV	0	0	0	1
Vumc-NSCLC-66	Vumc-NSCLC-66	VUMC	NSCLC	F	49	0	4	IV	Adenocarcinoma	0	0	1
Vumc-NSCLC-69	Vumc-NSCLC-69	VUMC	NSCLC	F	56	1	4	IV	Adenocarcinoma	0	0	1
Vumc-NSCLC-724-TR2186	Vumc-NSCLC-724-TR2186	VUMC	NSCLC	M	70	0	4	IV	0	0	0	1
Vumc-NSCLC-734-TR2187	Vumc-NSCLC-734-TR2187	VUMC	NSCLC	M	58	0	4	IV	0	0	0	1
Vumc-NSCLC-749-TR2188	Vumc-NSCLC-749-TR2188	VUMC	NSCLC	M	64	0	4	IV	0	0	0	1
Vumc-NSCLC-756-TR2189	Vumc-NSCLC-756-TR2189	VUMC	NSCLC	F	69	0	4	IV	0	0	0	1
Vumc-NSCLC-764-TR2190	Vumc-NSCLC-764-TR2190	VUMC	NSCLC	F	54	0	4	IV	0	0	0	1
Vumc-NSCLC-782-TR2501	Vumc-NSCLC-782-TR2501	VUMC	NSCLC	M	61	0	3	IIIb	Adenocarcinoma	1	0	0
Vumc-NSCLC-804-TR2502	Vumc-NSCLC-804-TR2502	VUMC	NSCLC	F	51	1	3	IIIb	Squamous Cell Carcinoma	0	0	1
Vumc-NSCLC-821-TR2191	Vumc-NSCLC-821-TR2191	VUMC	NSCLC	F	69	0	4	IV	0	0	0	1
Vumc-NSCLC-843-TR2193	Vumc-NSCLC-843-TR2193	VUMC	NSCLC	M	69	0	4	IV	0	0	0	1
Vumc-NSCLC-848-TR2192	Vumc-NSCLC-848-TR2192	VUMC	NSCLC	M	68	0	4	IV	0	0	0	1
Vumc-NSCLC-859-TR2503	Vumc-NSCLC-859-TR2503	VUMC	NSCLC	F	54	0	2	II	Adenocarcinoma	1	0	0
Vumc-NSCLC-879-TR2194	Vumc-NSCLC-879-TR2194	VUMC	NSCLC	M	67	0	4	IV	0	0	0	1
Vumc-NSCLC-928-TR2504	Vumc-NSCLC-928-TR2504	VUMC	NSCLC	M	68	0	3	IIIb	Squamous Cell Carcinoma	0	0	1
Vumc-NSCLC-VU028-TR632	Vumc-NSCLC-VU028	VUMC	NSCLC	F	55	2	4	IV	Adenocarcinoma	0	0	1
Vumc-NSCLC-VU079-TR631	Vumc-NSCLC-VU079	VUMC	NSCLC	M	55	0	4	IV	0	0	0	1
Vumc-NSCLC-VU146-TR374	Vumc-NSCLC-VU146	VUMC	NSCLC	F	53	2	4	IV	Adenocarcinoma	0	1	0
